# Supplementary material for: Signature of mid‐Pleistocene lineages in the European silver fir (Abies alba Mill.) at its geographic distribution margin
Source: Ecol Evol. 2021 Jul 21;11(16):10984–99. doi: 10.1002/ece3.7886 (PMC8366861; doi:10.1002/ece3.7886)
Supplement: Supplementary file 1 — Appendix S1‐S5 [file ECE3-11-10984-s001.zip]

Archive with 10 entries (10 files):
- Appendix_S1_Diversity_PhylogeoPyr_Aalba_final.docx
- Appendix_S1_Diversity_TableS1.3_PhylogeoPyr_Aalba_final.tab
- Appendix_S2_Clustering_analysis_PhylogeoPyr_Aalba_final.docx
- Appendix_S3_Demography_PhylogeoPyr_Aalba_07052021.doc
- Appendix_S4_Correlations_PhylogeoPyr_Aalba_final.doc
- Appendix_S4_Correlations_TableS4.2_PhylogeoPyr_Aalba_final.tab
- Appendix_S4_Correlations_TableS4.4_PhylogeoPyr_Aalba_final.tab
- Appendix_S4_Correlations_Table_S4.3_PhylogeoPyr_Aalba_final.tab
- Appendix_S5_Fossil_PhylogeoPyr_Aalba_final.docx
- MANIFEST.TXT
