# Supplementary material for: Signature of mid‐Pleistocene lineages in the European silver fir (Abies alba Mill.) at its geographic distribution margin
Source: Ecol Evol. 2021 Jul 21;11(16):10984–99. doi: 10.1002/ece3.7886 (PMC8366861; doi:10.1002/ece3.7886)
Supplement: Supplementary file 1 — Appendix S1‐S5 [file ECE3-11-10984-s001.zip › Appendix_S1_Diversity_TableS1.3_PhylogeoPyr_Aalba_final.tab]

Signatureofmid-PleistocenelineagesintheEuropeansilverfir(AbiesalbaMill.)atitsgeographicdistributionmargin	B	C	D	E	F	G	H	I	J	K	L	M	N	O	P	Q	R	S	T	U	V	W	X	Y	Z	AA	AB
Appendix S1 - Table S1.3 : Genetic diversity indices at nuSSR, cpSSR loci and cpSRR haplotypes in the sampled populations of silver fir
NA : Number of alleles, NAE: number of effective alleles, HE: expected heterozygotie, FI: inbreeding index, NA-50 (or 22) : Number of alleles using the rarefaction procedure (N=50 our N=22),
P : presence/absence of private alleles, N P-50 (or 22) number of private alleles after the rarefaction procedure, Au : proportion of alleles that are unique in the population
Q_Global : membership coefficient infered from the Structure analysis when all the sampled populations are taken into account and when the number of genetic cluster is K=3
Q_PYR : membership coefficient infered from the Structure analysis on Pyrenees populations only when the number of genetic cluster is K=2
Mountain range codes: PYR_E for Eastern Pyrenees, PYR_W for Western Pyrenees, Pyr_C for Central Pyrenees, MC for Massif Central, WA for Western Alps, C for Corsica.
		NuSSR													cpssr							CpHaploSSR
Mountain range	Pop label	Nussr_A	Nussr_Ae	Nussr_He	Nussr_Fi	Nussr_A_50	Nussr_P	Nussr_P_50	Nussr_Au	Q1_GLOBAL	Q2_GLOBAL	Q3_GLOBAL	Q1_PYR	Q2_PYR	cpssr_A	cpssr_Ae	cpssr_He	cpSSR_A_22	cpSSR_P	cpSSR_P_22	cpSSR_Au	cpHaplo_A	cpHaplo_Ae	cpHaplo_He	cpHaplo_P	cpHaplo_A_22	cpHaplo_Au
PYR_W	Irat	4.38	2.81	0.55589999999999995	3.5999999999999997E-2	4.7380399999999998	0	5.9908599999999998E-4	3.0172413793103401E-2	0.78800000000000003	9.2999999999999999E-2	0.11899999999999999	0.84699999999999998	0.153	5.33	2.83	0.63319999999999999	4.8648300000000004	0	0	6.8965517241379296E-2	10	3.79	0.73809999999999998	1	8.6341900000000003	0.20689655172413801
PYR_W	Arbo	5.5	2.69	0.52990000000000004	-0.05	5.8750200000000001	0	1.2407200000000001E-3	5.4166666666666703E-2	0.90300000000000002	6.2E-2	3.5000000000000003E-2	0.91400000000000003	8.5999999999999993E-2	5.67	2.93	0.63759999999999994	5.0555500000000002	0	0	0.103858784893268	12	6.02	0.83599999999999997	0	10.206300000000001	0.28571428571428598
PYR_W	Issa	5.38	2.66	0.53759999999999997	1.0999999999999999E-2	5.7292300000000003	0	2.45033E-5	6.8965517241379296E-2	0.91800000000000004	4.4999999999999998E-2	3.6999999999999998E-2	0.92700000000000005	7.2999999999999995E-2	4.67	2.3199999999999998	0.56520000000000004	4.4975800000000001	0	0	9.1794871794871793E-2	8	2.83	0.64859999999999995	0	7.5	0.24
PYR_W	Borc	4.63	2.2799999999999998	0.49030000000000001	-2.9000000000000001E-2	4.8139900000000004	0	8.6505699999999994E-5	2.9166666666666698E-2	0.93700000000000006	3.5000000000000003E-2	2.9000000000000001E-2	0.94799999999999995	5.1999999999999998E-2	3	1.47	0.31569999999999998	2.8750100000000001	0	0	1.1111111111111099E-2	4	1.55	0.35630000000000001	1	3.65517	3.3333333333333298E-2
PYR_W	Biel	6.25	2.92	0.59450000000000003	-7.6999999999999999E-2	6.6933600000000002	0	2.09384E-6	8.18965517241379E-2	0.86099999999999999	0.107	3.2000000000000001E-2	0.85099999999999998	0.14899999999999999	4	1.89	0.46139999999999998	3.9130400000000001	0	0	4.7619047619047603E-2	6	2.2200000000000002	0.55069999999999997	0	5.7463800000000003	0.12
PYR_W	Laru	5.38	2.85	0.61299999999999999	2.4E-2	5.6700100000000004	0	1.2002899999999999E-12	3.8461538461538498E-2	0.877	5.6000000000000001E-2	6.7000000000000004E-2	0.90400000000000003	9.6000000000000002E-2	4.67	2.0099999999999998	0.48309999999999997	4.3912599999999999	0	0	5.5555555555555601E-2	9	2.63	0.62150000000000005	0	7.9215400000000002	0.233333333333333
PYR_C	Hech	6.75	3	0.61990000000000001	1.2E-2	6.7778400000000003	0	1.6258199999999999E-7	7.9166666666666705E-2	0.78200000000000003	0.17199999999999999	4.5999999999999999E-2	0.78600000000000003	0.214	5.33	2.41	0.56730000000000003	4.8091600000000003	0	0	6.8965517241379296E-2	11	3.67	0.72909999999999997	1	9.1973199999999995	0.24137931034482801
PYR_C	Caut	5.13	2.67	0.56589999999999996	0.106	5.2133000000000003	0	5.4363700000000003E-5	4.1666666666666699E-2	0.86199999999999999	9.1999999999999998E-2	4.5999999999999999E-2	0.86	0.14000000000000001	3.33	2.02	0.49	3.3130000000000002	0	0	0	8	3.14	0.68379999999999996	0	7.3555599999999997	0.11111111111111099
PYR_C	Haut	6.25	2.74	0.57840000000000003	3.4000000000000002E-2	6.2602000000000002	0	1.60737E-2	8.3333333333333301E-2	0.755	0.19900000000000001	4.5999999999999999E-2	0.77	0.23	3.67	1.45	0.30149999999999999	3.4030800000000001	0	0	3.4482758620689703E-2	7	1.71	0.41539999999999999	1	6.0769200000000003	0.230769230769231
PYR_C	Gerd	5.5	2.74	0.56310000000000004	5.3999999999999999E-2	5.5781900000000002	0	1.6536800000000001E-2	4.5833333333333302E-2	0.85	0.10299999999999999	4.7E-2	0.86099999999999999	0.13900000000000001	4.33	1.86	0.45069999999999999	3.8933	0	0	6.7049808429118798E-2	9	2.34	0.57389999999999997	0	7.4482799999999996	0.20689655172413801
PYR_C	Bagn	6.13	2.89	0.5554	-2.7E-2	6.6534000000000004	1	0.14904999999999999	6.6666666666666693E-2	0.79	0.154	5.6000000000000001E-2	0.80300000000000005	0.19700000000000001	4.33	1.83	0.44919999999999999	4.0194400000000003	0	0	6.0439560439560398E-2	6	2.04	0.51080000000000003	0	5.3845499999999999	0.15384615384615399
PYR_C	Aure	5.63	2.67	0.55589999999999995	-3.1E-2	5.5689200000000003	0	2.2469000000000001E-5	8.18965517241379E-2	0.84499999999999997	0.10299999999999999	5.1999999999999998E-2	0.85	0.15	4.67	1.42	0.28399999999999997	3.9503499999999998	0	0	0.114176245210728	8	1.8	0.44440000000000002	0	6.5	0.27586206896551702
PYR_C	Aran	5	2.67	0.57420000000000004	1.4999999999999999E-2	5.5713100000000004	0	2.0525499999999999E-2	3.4482758620689703E-2	0.83899999999999997	0.126	3.5000000000000003E-2	0.84199999999999997	0.158	4.67	1.77	0.41949999999999998	4.3451300000000002	0	0	6.8582375478927204E-2	9	2.65	0.62460000000000004	0	8.0399999999999991	0.22222222222222199
PYR_C	Baro	6.5	2.87	0.59209999999999996	-1.7999999999999999E-2	6.9697399999999998	0	1.3481E-2	0.107142857142857	0.79500000000000004	0.14499999999999999	5.8999999999999997E-2	0.80500000000000005	0.19500000000000001	4.33	2.11	0.51939999999999997	4.0188600000000001	0	0	4.4444444444444398E-2	10	3.35	0.70369999999999999	0	8.4595800000000008	0.233333333333333
PYR_C	Ouei	5.25	2.93	0.56520000000000004	-6.0999999999999999E-2	5.4220800000000002	1	0.13922499999999999	3.3333333333333298E-2	0.873	8.6999999999999994E-2	3.9E-2	0.876	0.124	4.67	2.14	0.52549999999999997	4.2757899999999998	0	0	6.8199233716475099E-2	7	2.73	0.63549999999999995	0	6.1722400000000004	0.10344827586206901
PYR_C	Luch	6.75	2.97	0.62180000000000002	0	6.7012600000000004	1	0.138907	9.1666666666666702E-2	0.74199999999999999	0.20699999999999999	5.0999999999999997E-2	0.73599999999999999	0.26400000000000001	5	2.19	0.54410000000000003	4.4733000000000001	0	0	5.5555555555555601E-2	8	2.63	0.62170000000000003	1	6.8881600000000001	0.17857142857142899
PYR_C	Juze	5.38	2.71	0.59889999999999999	-5.5E-2	5.8068	0	4.1404200000000003E-15	4.31034482758621E-2	0.69299999999999995	0.28399999999999997	2.1999999999999999E-2	0.7	0.3	5.33	1.96	0.4819	4.8243299999999998	0	0	5.5555555555555601E-2	10	2.91	0.65759999999999996	0	8.3965499999999995	0.2
PYR_C	Bout	7	2.72	0.59379999999999999	-7.5999999999999998E-2	7.36374	0	1.4969500000000001E-4	8.7499999999999994E-2	0.61799999999999999	0.34599999999999997	3.6999999999999998E-2	0.63	0.37	4.67	1.72	0.41789999999999999	4.1566000000000001	0	0	7.9693486590038304E-2	6	1.73	0.42359999999999998	0	5.0248999999999997	0.13793103448275901
PYR_C	Stla	7.5	3.14	0.63060000000000005	-7.6999999999999999E-2	8.1039200000000005	0	2.4491200000000001E-2	9.375E-2	0.38800000000000001	0.53800000000000003	7.3999999999999996E-2	0.433	0.56699999999999995	3	1.78	0.43430000000000002	3	0	0	3.5303776683086999E-2	5	2.0699999999999998	0.51949999999999996	0	5	0.125
PYR_C	Beth	8.25	3.66	0.66439999999999999	0.105	8.2600700000000007	0	2.3388200000000001E-2	9.5833333333333298E-2	0.26700000000000002	0.63700000000000001	9.6000000000000002E-2	0.311	0.68899999999999995	4.33	2.0299999999999998	0.50090000000000001	4.0770499999999998	0	0	3.3333333333333298E-2	8	2.63	0.62170000000000003	0	6.8881600000000001	0.17857142857142899
PYR_C	Volv	7.5	2.9	0.62860000000000005	-0.08	7.8111499999999996	0	3.1638299999999999E-3	0.10267857142857099	0.16500000000000001	0.754	8.2000000000000003E-2	0.21	0.79	4.67	1.75	0.42420000000000002	4.1493700000000002	0	0	8.3333333333333301E-2	11	2.46	0.59519999999999995	1	8.8571399999999993	0.35714285714285698
PYR_C	Vols	7.5	2.73	0.58179999999999998	-1.7000000000000001E-2	7.5803000000000003	0	1.73449E-2	9.9137931034482804E-2	0.20399999999999999	0.752	4.3999999999999997E-2	0.24399999999999999	0.75600000000000001	4.33	2.14	0.52910000000000001	3.9477000000000002	0	0	7.8544061302682003E-2	9	3.01	0.66930000000000001	0	7.8430999999999997	0.20689655172413801
PYR_C	Cont	6.75	2.8	0.58309999999999995	-1.7999999999999999E-2	7.21767	1	0.12570799999999999	8.18965517241379E-2	0.10199999999999999	0.85099999999999998	4.7E-2	0.13300000000000001	0.86699999999999999	4.33	2.3199999999999998	0.54849999999999999	4.13748	0	0	2.2222222222222199E-2	10	3.79	0.73809999999999998	0	8.6341900000000003	0.214285714285714
PYR_C	Mont	7.13	2.54	0.56399999999999995	-1.7999999999999999E-2	7.1887600000000003	0	4.27458E-3	9.9137931034482804E-2	0.125	0.84899999999999998	2.5999999999999999E-2	0.16500000000000001	0.83499999999999996	6	2.97	0.64390000000000003	5.5369400000000004	0	0	8.1311196253725002E-2	11	4.1900000000000004	0.76349999999999996	0	9.6433	0.25925925925925902
PYR_C	Espl	8.25	3.05	0.64710000000000001	2.4E-2	8.2079000000000004	1	0.14094699999999999	0.12068965517241401	0.16200000000000001	0.78500000000000003	5.1999999999999998E-2	0.20100000000000001	0.79900000000000004	4.67	2.0499999999999998	0.48599999999999999	4.3493899999999996	0	0	2.2222222222222199E-2	10	3.26	0.6946	1	8.5862099999999995	0.133333333333333
PYR_C	Aulu	6.38	2.88	0.61890000000000001	0.125	7	0	3.6252000000000002E-4	8.5000000000000006E-2	0.26200000000000001	0.63	0.108	0.28699999999999998	0.71299999999999997	4.67	2.85	0.64439999999999997	4.5030400000000004	0	0	3.3333333333333298E-2	9	4.3600000000000003	0.77329999999999999	0	8.2795699999999997	0.2
PYR_C	Sigu	7.13	2.78	0.6139	2.5999999999999999E-2	6.6840299999999999	0	3.3068799999999999E-3	9.5833333333333298E-2	0.30099999999999999	0.61599999999999999	8.3000000000000004E-2	0.34100000000000003	0.65900000000000003	4.67	2.08	0.50190000000000001	4.3078599999999998	0	0	3.3333333333333298E-2	7	2.67	0.62760000000000005	0	6.2710100000000004	6.6666666666666693E-2
PYR_C	Olme	7.75	3.02	0.63480000000000003	0.11899999999999999	8.0660500000000006	0	3.45636E-12	0.111607142857143	0.24199999999999999	0.66	9.8000000000000004E-2	0.29299999999999998	0.70699999999999996	4.67	3.27	0.66949999999999998	4.5749199999999997	0	0	2.26053639846743E-2	9	5.87	0.83189999999999997	1	8.3803400000000003	0.13793103448275901
PYR_E	Mere	8	3.21	0.63829999999999998	1.2E-2	8.2765400000000007	1	0.127696	0.11206896551724101	0.123	0.76800000000000002	0.11	0.158	0.84199999999999997	3.67	1.93	0.4728	3.5061300000000002	0	0	4.8059964726631398E-2	7	2.86	0.65229999999999999	0	6.5014700000000003	0.11111111111111099
PYR_E	Bele	7.88	2.81	0.61729999999999996	-2E-3	7.6687099999999999	0	4.1760199999999999E-3	0.12068965517241401	7.9000000000000001E-2	0.86499999999999999	5.6000000000000001E-2	0.112	0.88800000000000001	4.67	2.64	0.58309999999999995	4.5716000000000001	0	0	2.2988505747126398E-2	10	3.63	0.72650000000000003	1	8.8284900000000004	0.214285714285714
PYR_E	Fajo	7.75	3.12	0.63829999999999998	2.3E-2	7.9572200000000004	0	7.6090500000000006E-5	8.7499999999999994E-2	0.107	0.82199999999999995	7.0999999999999994E-2	0.14299999999999999	0.85699999999999998	6	2.97	0.64780000000000004	5.4440400000000002	0	0	6.8965517241379296E-2	14	4.9000000000000004	0.79800000000000004	1	11.2835	0.37931034482758602
PYR_E	Lesp	6.63	3.46	0.61560000000000004	3.3000000000000002E-2	6.8030099999999996	0	1.97272E-2	6.25E-2	0.08	0.874	4.5999999999999999E-2	0.11600000000000001	0.88400000000000001	6	3.3	0.67989999999999995	5.6417799999999998	0	0	4.4444444444444398E-2	14	6.32	0.84389999999999998	1	11.912699999999999	0.32142857142857101
PYR_E	Hare	8.3800000000000008	3.28	0.66169999999999995	-1.2E-2	8.7332300000000007	1	0.130663	0.129464285714286	0.125	0.76700000000000002	0.108	0.14599999999999999	0.85399999999999998	4.67	2.77	0.63200000000000001	4.6666699999999999	0	0	8.3075129102115605E-2	11	4.83	0.79649999999999999	1	11	0.39130434782608697
PYR_E	Bolq	6.75	2.75	0.61499999999999999	8.0000000000000002E-3	7.0901699999999996	1	0.125504	8.18965517241379E-2	0.13700000000000001	0.80900000000000005	5.2999999999999999E-2	0.18	0.82	5	3.08	0.6522	4.82986	0	0	4.7303271441202499E-2	12	6.02	0.8367	1	11.12	0.269230769230769
PYR_E	Call	8	3.21	0.65029999999999999	9.6000000000000002E-2	8.2352799999999995	1	0.14091500000000001	0.116379310344828	9.8000000000000004E-2	0.77300000000000002	0.13	0.13900000000000001	0.86099999999999999	4.67	2.46	0.58289999999999997	4.3280200000000004	0	0	5.5938697318007699E-2	11	3.83	0.74070000000000003	1	9.2453000000000003	0.27586206896551702
PYR_E	Plan	6.25	2.61	0.58750000000000002	4.4999999999999998E-2	6.3901599999999998	0	7.9454099999999995E-5	5.83333333333333E-2	0.21099999999999999	0.66200000000000003	0.127	0.26	0.74	5	4.32	0.68100000000000005	4.8389300000000004	0	0	3.5042735042735002E-2	10	8.36	0.8831	0	9.3460199999999993	0.15384615384615399
PYR_E	Grav	7.75	4	0.70150000000000001	-2E-3	7.7058	0	1.47921E-4	7.3275862068965497E-2	9.2999999999999999E-2	0.72299999999999998	0.184	0.127	0.873	4.67	3.17	0.66379999999999995	4.4602000000000004	0	0	3.4126984126984103E-2	9	4.76	0.79200000000000004	0	8.1737900000000003	0.14285714285714299
PYR_E	Fang	8	3.05	0.64610000000000001	-1.7000000000000001E-2	8.5782100000000003	1	0.28661399999999998	0.134259259259259	0.193	0.72699999999999998	0.08	0.23200000000000001	0.76800000000000002	4.67	3.46	0.66549999999999998	4.5277799999999999	0	0	0.113960113960114	8	5.65	0.82609999999999995	0	7.6666699999999999	0.2
PYR_E	Arqu	7	3.18	0.6331	4.2999999999999997E-2	7.3970599999999997	1	0.30820500000000001	5.3571428571428603E-2	0.11799999999999999	0.8	8.1000000000000003E-2	0.14000000000000001	0.86	5	2.48	0.59560000000000002	4.7960900000000004	0	0	5.91133004926108E-2	7	2.69	0.63	0	6.5191299999999996	0.115384615384615
PYR_E	Cani	7.63	3.39	0.6724	0.03	8.1428600000000007	1	1.0021100000000001E-3	0.125	8.8999999999999996E-2	0.77200000000000002	0.13900000000000001	0.125	0.875	5.67	3.52	0.69669999999999999	5.45	0	0	6.4102564102564097E-2	12	11.58	0.91669999999999996	1	11.3591	0.19230769230769201
PYR_E	Camp	8.8800000000000008	3.52	0.64900000000000002	-8.0000000000000002E-3	9.0476100000000006	1	0.16316600000000001	0.116379310344828	0.10100000000000001	0.76400000000000001	0.13500000000000001	0.13700000000000001	0.86299999999999999	3.67	2.37	0.57450000000000001	3.5230800000000002	0	0	4.5977011494252901E-2	6	2.86	0.65239999999999998	0	5.5726500000000003	7.4074074074074098E-2
PYR_E	Conf	9.3800000000000008	3.44	0.67010000000000003	-4.1000000000000002E-2	9.0917399999999997	0	3.4161999999999998E-2	0.125	0.10199999999999999	0.76200000000000001	0.13600000000000001	0.125	0.875	4.33	2.0699999999999998	0.50800000000000001	3.9491700000000001	0	0	4.4444444444444398E-2	7	2.66	0.62529999999999997	0	6.1192799999999998	0.1
PYR_E	Val	8.3800000000000008	3.61	0.67779999999999996	4.1000000000000002E-2	7.9581499999999998	0	3.7210499999999999E-5	4.72222222222222E-2	5.8999999999999997E-2	0.73099999999999998	0.21099999999999999	8.5999999999999993E-2	0.91400000000000003	6.33	4.21	0.74709999999999999	5.1307799999999997	0	0	4.4444444444444398E-2	13	6.83	0.85450000000000004	1	9.2886900000000008	0.133333333333333
PYR_E	Amel	8.1300000000000008	3.42	0.65910000000000002	1.2999999999999999E-2	8.2829499999999996	1	0.119049	7.4999999999999997E-2	6.5000000000000002E-2	0.82599999999999996	0.109	9.4E-2	0.90600000000000003	5.67	4.22	0.71840000000000004	5.27217	0	0	4.5977011494252901E-2	16	13.13	0.92610000000000003	1	13.2316	0.37931034482758602
MC	Sape	6.5	3.76	0.70450000000000002	5.5E-2	6.5112800000000002	0	3.5397200000000001E-3	7.0833333333333304E-2	8.5000000000000006E-2	8.5000000000000006E-2	0.83	NA	NA	6	3.89	0.6391	5.4125899999999998	0	0	6.6666666666666693E-2	14	9.2799999999999994	0.89429999999999998	1	11.325699999999999	0.33333333333333298
MC	Noir	7.13	4.5	0.72099999999999997	4.1000000000000002E-2	6.9994399999999999	0	8.8230600000000006E-3	4.5833333333333302E-2	0.106	0.11	0.78400000000000003	NA	NA	6	4.32	0.67979999999999996	5.6126800000000001	0	0	5.6321839080459797E-2	12	10.44	0.90639999999999998	1	10.6594	0.17241379310344801
MC	Coug	7	4.0999999999999996	0.71830000000000005	-1E-3	7.0945600000000004	0	1.7989E-3	5.83333333333333E-2	6.7000000000000004E-2	0.13600000000000001	0.79800000000000004	NA	NA	5.33	4.18	0.71960000000000002	5.0658500000000002	0	0	3.4126984126984103E-2	11	8.42	0.88360000000000005	1	9.8094000000000001	0.17857142857142899
MC	Dame	7.63	4.34	0.72430000000000005	9.2999999999999999E-2	7.6514600000000002	0	4.5228900000000001E-7	6.25E-2	6.7000000000000004E-2	0.12	0.81299999999999994	NA	NA	6	3.03	0.64859999999999995	5.3505700000000003	0	0	6.7432950191570903E-2	10	4.24	0.76600000000000001	0	8.4482599999999994	0.20689655172413801
WA	Vent	8.25	3.98	0.70279999999999998	2.1000000000000001E-2	7.4344999999999999	1	0.19641500000000001	1.8382352941176499E-2	3.7999999999999999E-2	2.4E-2	0.93799999999999994	NA	NA	5.33	4.59	0.71079999999999999	5.1651100000000003	0	0	4.4444444444444398E-2	10	9.0500000000000007	0.89229999999999998	0	9.3615399999999998	0.16666666666666699
WA	Ves	7.75	5.55	0.78	2.9000000000000001E-2	NA	1	NA	0.16666666666666699	0.05	3.9E-2	0.91100000000000003	NA	NA	NA	NA	NA	NA	NA	NA	na	NA	NA	NA	NA	NA	na
C	Punt	8.8800000000000008	4.8899999999999997	0.73270000000000002	6.9000000000000006E-2	9.3166100000000007	1	0.30601899999999999	8.6206896551724102E-2	4.3999999999999997E-2	9.1999999999999998E-2	0.86399999999999999	NA	NA	5.67	3.35	0.64119999999999999	5.20749	0	0	5.5555555555555601E-2	14	12.72	0.92359999999999998	0	11.987	0.3
WA	Lure	NA	NA	NA	NA	NA	NA	NA	NA	NA	NA	NA	NA	NA	5.33	3.92	0.68279999999999996	4.9532699999999998	0	0	7.4074074074074098E-2	13	8.3800000000000008	0.88319999999999999	1	11.3043	0.33333333333333298
MEAN PYR_W		5.253333333333333	2.7016666666666667	0.55353333333333332	-1.4166666666666669E-2	5.5866083333333334	0	3.2548480686671501E-4	5.0471559092248756E-2	0.8806666666666666	6.6333333333333341E-2	5.3166666666666668E-2	0.89849999999999997	0.10149999999999999	4.5566666666666675	2.2416666666666667	0.51603333333333323	4.2662116666666661	0	0	6.3150814702538888E-2	8.1666666666666661	3.1733333333333333	0.62520000000000009	0.33333333333333331	7.2772633333333339	0.18654625068418171
MEAN PYR_C		6.6095454545454544	2.8672727272727276	0.59780909090909085	6.4545454545454541E-3	6.8184831818181806	0.22727272727272727	3.8046036376611844E-2	8.0970760561277805E-2	0.53009090909090906	0.41318181818181815	5.6636363636363637E-2	0.55168181818181816	0.44831818181818189	4.5304545454545453	2.0963636363636362	0.49244090909090893	4.1848222727272733	0	0	5.2849396240200817E-2	8.545454545454545	2.9549999999999996	0.62994545454545448	0.27272727272727271	7.4239581818181817	0.18974807121358844
MEAN PYR_E		7.7993749999999986	3.2537500000000006	0.64581875	1.6375000000000001E-2	7.9599187500000008	0.5625	9.1326250381250001E-2	9.4908761517058973E-2	0.11124999999999999	0.77781250000000002	0.111	0.14499999999999999	0.85499999999999998	4.9806250000000007	3.0606249999999999	0.63133125000000001	4.6835187500000002	0	0	5.3622758726456866E-2	10.4375	5.6818749999999989	0.78129999999999999	0.5625	9.1980243749999993	0.21585289276912198
MEAN PYR_MC		7.0649999999999995	4.1749999999999998	0.71702500000000002	4.7E-2	7.0641850000000002	0	3.54053307225E-3	5.9374999999999976E-2	8.1250000000000003E-2	0.11275	0.80624999999999991	#DIV/0!	#DIV/0!	5.8324999999999996	3.855	0.67177500000000001	5.3604225000000003	0	0	5.6137110016420383E-2	11.75	8.0950000000000006	0.86257499999999998	0.75	10.060689999999999	0.22280377668308701
MEAN PYR_WA		8	4.7649999999999997	0.74140000000000006	2.5000000000000001E-2	7.4344999999999999	1	0.19641500000000001	9.252450980392174E-2	4.3999999999999997E-2	3.15E-2	0.92449999999999999	#DIV/0!	#DIV/0!	5.33	4.2549999999999999	0.69679999999999997	5.0591900000000001	0	0	5.9259259259259248E-2	11.5	8.7149999999999999	0.88775000000000004	0.5	10.33292	0.25
C		8.8800000000000008	4.8899999999999997	0.73270000000000002	6.9000000000000006E-2	9.3166100000000007	1	0.30601899999999999	8.6206896551724102E-2	4.3999999999999997E-2	9.1999999999999998E-2	0.86399999999999999	NA	NA	5.67	3.35	0.64119999999999999	5.20749	0	0	5.5555555555555601E-2	14	12.72	0.92359999999999998	0	11.987	0.3
