# Supplementary material for: Signature of mid‐Pleistocene lineages in the European silver fir (Abies alba Mill.) at its geographic distribution margin
Source: Ecol Evol. 2021 Jul 21;11(16):10984–99. doi: 10.1002/ece3.7886 (PMC8366861; doi:10.1002/ece3.7886)
Supplement: Supplementary file 1 — Appendix S1‐S5 [file ECE3-11-10984-s001.zip › Appendix_S4_Correlations_TableS4.2_PhylogeoPyr_Aalba_final.tab]

Signatureofmid-PleistocenelineagesintheEuropeansilverfir(AbiesalbaMill.)atitsgeographicdistributionmargin.	B	C	D	E	F	G	H	I	J	K	L	M	N	O	P	Q	R	S	T	U	V	W	X	Y	Z	AA	AB	AC	AD	AE	AF	AG	AH	AI	AJ	AK	AL	AM	AN	AO	AP	AQ	AR	AS	AT	AU	AV	AW	AX
Table S4.2: Environmental values for the Pyrenees populations
						MH																			LGM																			LIG
POP_Name	Mountain range	LAT	LONG	Slope	Elevation	AnMeanTemp_MH	MeanDiurnalRange_MH	Isothermality_MH	TempSeasonality_MH	MaxTempWarmMonth_MH	MinTempColdMonth_MH	TemAnRange_MH	MeanTempWettestQuarter_MH	MeanTempDriestQuarter_MH	MeanTempWarmestQuarter_MH	MeanTempColdestQuarter_MH	AnnPrec_MH	PrecWettestMonth_MH	PrecDriestMonth_MH	PrecSeasonality_MH	PrecWettestQuarter_MH	PrecDriestQuarter_MH	PrecWarmestQuarter_MH	PrecColdestQuarter_MH	AnMeanTemp_LGM	MeanDiurnalRange_LGM	Isothermality_LGM	TempSeasonality_LGM	MaxTempWarmMonth_LGM	MinTempColdMonth_LGM	TemAnRange_LGM	MeanTempWettestQuarter_LGM	MeanTempDriestQuarter_LGM	MeanTempWarmestQuarter_LGM	MeanTempColdestQuarter_LGM	AnnPrec_LGM	PrecWettestMonth_LGM	PrecDriestMonth_LGM	PrecSeasonality_LGM	PrecWettestQuarter_LGM	PrecDriestQuarter_LGM	PrecWarmestQuarter_LGM	PrecColdestQuarter_LGM	AnMeanTemp_LIG	MeanDiurnalRange_LIG	Isothermality_LIG	TempSeasonality_LIG	MaxTempWarmMonth_LIG	MinTempColdMonth_LIG
Irat	PYR_W	43.000316667	-1.067783328	40	1072	71.5	93.25	34.75	5901.75	228.75	-37.75	266.75	13.25	153.5	153.5	3.25	1180.5	117.75	64.25	15.75	334.75	232.25	232.25	308.25	27.75	91.25	43.25	4026.25	145.25	-63.25	208.5	-14.25	79.75	79.75	-22.75	1316.25	155.75	46.25	29.75	434.25	183.5	193	404	69.2777777777778	NA	30.6944444444444	7228.6388888888896	251.652777777778	-50.2777777777778
Arbo	PYR_W	43.013772242000002	-0.81404305399999999	35	1178	76	93.5	34.25	5906.5	232.5	-34.75	267	32.5	157.75	157.75	7.25	1128	114	61.5	15.25	317	226	226	288.25	31.75	91	43.25	4034	146.5	-61.25	207.75	-6.25	83	83	-20	1269.5	149.75	44	29.75	417	178	182.25	387.5	80.3472222222222	NA	30.9583333333333	7259.875	262.347222222222	-40.8055555555556
Issa	PYR_W	42.997516666999999	-0.73104999500000001	35	1394	68.25	92	34	5901.5	224	-41.25	265	34	150.25	150.25	0.25	1149.5	117	64	15	320.75	232.75	232.75	288.75	23.75	89.5	42.75	4030.75	137.5	-69	206.5	-13.25	75.25	75.25	-27.25	1294.75	150.25	45.75	29.25	419.75	183	187.75	390.75	64.0833333333333	NA	30	7268.2083333333303	246.361111111111	-55.8611111111111
Borc	PYR_W	42.808149999999998	-0.562316661	50	1362	37.75	84.25	32	5968.75	192	-67	258.75	44.25	122	122	-29	1251.5	134.75	75.25	15.25	359.75	258.75	258.75	298.25	-6.75	81	40.25	4025.5	104.25	-95.5	199.75	-46.75	45.5	45.5	-56.75	1395.75	157.5	51	29	444.25	193.25	193.25	415.25	38.4444444444444	NA	27.75	7348.5138888888896	221.680555555556	-79.625
Biel	PYR_W	43.061688459000003	-0.495704276	25	980	70	92.5	34.5	5897.5	225	-40	265	80	152	152	1.5	1133	116.5	64.5	15	313	233.5	233.5	279.5	25	89	42.5	4063	137	-70	207	-8	75.5	76	-27.5	1292	148.5	46.5	28.5	415	185.5	199	385	73.1111111111111	NA	30.4722222222222	7282.5	255.194444444444	-48.2916666666667
Laru	PYR_W	42.963549999999998	-0.40689999500000001	50	1341	76.5	93.5	34.5	5927.5	232.5	-35.5	268.5	87.5	158	158	7.5	1054.5	109.5	59.5	15	294	218.5	218.5	255.5	31	90.5	42.5	4086.5	143.5	-65	208.5	8.5	82	82.5	-22	1199	136.5	42	28.5	384	171	183.5	356	64.5555555555556	NA	29.5972222222222	7334.7777777777801	247.861111111111	-55.7083333333333
Hech	PYR_C	42.985870384999998	-0.34572146300000001	45	1116	59.5	89	33	5942	214	-49	263	68.5	142	142	-9	1158	122.5	67.5	15	328	242.5	242.5	276.5	14	86	42	4069	125	-78.5	203.5	-28.5	66	66	-37.5	1323.5	149	48	28	419.5	189.5	208	389.5	59.875	NA	29.3194444444444	7330.7083333333303	242.902777777778	-59.5138888888889
Caut	PYR_C	42.855249999999998	-0.12768332800000001	60	1456	37	81	31	5959.5	187	-67.5	254	43	121	121	-30	1278	138.5	78.5	15.5	369.5	269.5	269.5	297	-9	77.5	39	4079	98	-100	198	-50	43.5	43.5	-60	1451.5	160.5	54.5	28	454	206	206	424.5	28.875	NA	26.1666666666667	7363.8888888888896	209.944444444444	-87.0416666666667
Haut	PYR_C	42.991726090999997	-2.5279373000000001E-2	45	1416	84.5	94.5	34.5	5987.25	239.75	-30.25	269.75	96.25	166.75	166.75	14	1003.75	106.25	58.25	15	285	215.5	215.5	233.5	37.75	91.5	43	4150.25	148.75	-61.25	210	8.5	89	90	-16.5	1153.5	130	41.75	27.5	364.5	169.5	184	334	76.5416666666667	NA	29.9305555555556	7433.2916666666697	261.180555555556	-45.5694444444444
Gerd	PYR_C	42.811266666999998	3.1816671999999997E-2	70	1521	39	80.5	30.5	5996	190	-66.5	256.5	45.5	123.5	123.5	-28	1266	137	77.5	15.5	367	268.5	268.5	291	-7	76.5	38	4092	99.5	-97.5	197	-48	46	46.5	-58	1423.5	159	52.5	28.5	447.5	199.5	211.5	419.5	39.5277777777778	NA	26.5138888888889	7442.5138888888896	223.111111111111	-77.6111111111111
Bagn	PYR_C	42.99751843	0.100546899	25	1369	61.75	88	32.75	6011.75	216.25	-47.25	263.5	71.75	145.5	145.5	-7	1152.75	122.75	70.25	15	331.75	248.25	248.25	265.25	15.5	84.25	41	4161.75	125	-78.75	203.75	-17.75	67.75	68.5	-37.5	1321.25	147	49.75	27	411.25	193.5	215.25	381.5	57.5833333333333	NA	28.1388888888889	7446.5972222222199	242.125	-62.25
Aure	PYR_C	42.815100000000001	0.198533338	45	1578	29.5	76.5	29.5	6014	178.5	-73.5	251.5	35	114.5	114.5	-37	1340	145.5	83.5	15.5	390	286.5	286.5	307	-16.5	72	37	4077	87	-105	192	-56	36.5	36.5	-67	1490	166.5	56	29	470	207	207	442	26.75	NA	25.1111111111111	7436.8333333333303	208.625	-88.5
Aran	PYR_C	42.834466667000001	0.362883338	60	1333	70	89	32.5	6175	228.5	-41.5	269.5	80.5	-1.5	155.5	-1.5	1109.5	119.5	69	16	325.5	243	246	243	23.5	83.5	40	4239	134	-70	204	-22	76.5	77.5	-31	1224.5	138.5	44.5	28	380	175.5	202	351.5	73.4444444444444	NA	28.5138888888889	7660.4444444444398	264.25	-48.2222222222222
Baro	PYR_C	42.928749773	0.46835389599999999	40	1283	57.5	85	32	6128	213	-50.5	263	67	65.5	143.5	-12	1200.5	129	76.5	16	351	265.5	266	267	11.5	79	39.5	4187.5	119.5	-80.5	200	-33	64	64.5	-42	1338	148	51	27	413	194	223.5	385	62.1805555555556	NA	27.6111111111111	7609.7083333333303	250.791666666667	-57.4166666666667
Ouei	PYR_C	42.852600000000002	0.49810000999999998	65	1649	46.5	81	30.5	6122.5	200	-58.5	259	54.5	55	133	-22	1258	136.5	80.5	16	368.5	277	277.5	279.5	0.5	75	37.5	4176	107.5	-89	196.5	-42	54	54.5	-52	1381.5	152.5	51.5	28	430	196	227.5	402.5	48	NA	26.4305555555556	7585.0555555555602	235.208333333333	-69.2083333333333
Luch	PYR_C	42.718971771	0.64453890899999999	70	1459	41	78	29.75	6158.5	194.5	-63.5	257.5	47.5	49.5	128.25	-27.5	1294	140.5	82.5	16	379.5	282.5	285.5	286	-4.5	70.25	36.75	4105	98	-91	189	-45.5	48.5	48.5	-55.25	1365.5	152	50.25	29	430.75	187.25	195.25	406.5	42.125	NA	25.4305555555556	7622.0694444444398	229.736111111111	-73.8055555555556
Juze	PYR_C	42.806583332999999	0.65145000500000005	60	1385	80.5	90.25	32.25	6300.75	241.25	-33	274.5	93	7.25	167.5	7.25	1073.5	117.25	67.75	17	318.25	228.75	243.75	228.75	34.5	83.25	39.75	4339	145.75	-61.25	207	-7.75	88.5	89.5	-21.75	1153.75	130.25	42.5	28	356.5	166	194.75	329.25	75.0833333333333	NA	27.8888888888889	7762.2222222222199	267.902777777778	-46.3055555555556
Bout	PYR_C	42.908233840999998	0.76041932400000001	15	1449	79	90	32.5	6285	240	-34	273.5	91.5	6	166	6	1088.5	119	70	16.5	323	233.5	249	233.5	33	83	39.5	4356.5	144.5	-63.5	208	-14.5	86.5	87.5	-23.5	1188.5	132	45	27	363	174.5	203.5	337.5	74.6666666666667	NA	27.6805555555556	7755.9861111111104	267.61111111111097	-46.5833333333333
Stla	PYR_C	42.895033333000001	0.87128333800000002	55	1417	69.5	86	31.5	6274.5	228.5	-40.5	268.5	80	-2	157	-2	1151.5	127	74.5	16.5	342.5	246.5	265.5	246.5	23.5	79	38.5	4328	133	-69.5	202.5	-23	77.5	78.5	-32	1226.5	134.5	47	27	376.5	179	212	352	65.7916666666667	NA	26.6944444444444	7743.25	258.11111111111097	-53.5555555555556
Beth	PYR_C	42.856633332999998	1.0649333379999999	55	1621	76.75	86	31	6332.75	236.5	-34	270.75	88	4	164.5	4	1099.75	123.75	69.75	17.25	331	230.25	258.75	230.25	30.5	79	38	4412.25	142.25	-63.25	205.5	-17.25	85.5	87	-26.5	1152	125	45	26	348.75	170	203	328.75	66.0138888888889	NA	26.2777777777778	7789.5694444444398	259.472222222222	-51.8055555555556
Volv	PYR_C	43.112845634999999	1.161989186	30	348	114	94	32	6512	280	-6	286	130	36	203	36	821	91	52	17	252.5	174	191.5	174	66.5	89	39.5	4678.5	184	-39	223	64	122.5	125	4.5	880	91.5	34.5	24	261.5	134.5	154	247	112.569444444444	NA	28.625	7987	311.58333333333297	-13.7222222222222
Vols	PYR_C	43.106480884	1.172292066	30	398	114	94	32	6512	280	-6	286	130	36	203	36	821	91	52	17	252.5	174	191.5	174	66.5	89	39.5	4678.5	184	-39	223	64	122.5	125	4.5	880	91.5	34.5	24	261.5	134.5	154	247	112.180555555556	NA	28.4444444444444	7987.2638888888896	311.180555555556	-13.9583333333333
Cont	PYR_C	43.066762277999999	1.2182454140000001	40	462	110	93	32	6500	275	-8.5	283.5	125.5	32	198.5	32	855.5	96	55.5	17	263.5	180	202.5	180	63	87.5	39.5	4655.5	180	-40	220	59.5	119	121	1	904.5	95.5	35.5	24.5	268	137.5	160	254.5	108.986111111111	NA	28.0972222222222	7989.0138888888896	307.76388888888903	-16.4027777777778
Mont	PYR_C	43.111882379000001	1.2208484909999999	35	456	114.4	93.6	32.200000000000003	6519.4	280	-5.6	285.39999999999998	130.6	36.4	203.2	36.4	820	90.8	52	17.2	252.2	174.2	191.6	174.2	66.8	88.6	39.200000000000003	4688.3999999999996	185	-38	223	64	122.8	125.6	4.2	869.4	91.2	33.6	24.6	258.60000000000002	131.6	151.80000000000001	246	112.722222222222	NA	28.2222222222222	7996.0694444444398	311.73611111111097	-13.3888888888889
Espl	PYR_C	42.946357656000004	1.3460860830000001	70	953	94.25	88	31.5	6434.25	256.25	-19.5	276	107.25	19.25	182.75	19.25	968.5	111	61	18	297.25	200.5	232.5	200.5	46.75	83	38.25	4563.75	162.25	-52	214.25	20.25	102.5	104.5	-13	999.5	106.75	40	24.75	295.5	151.75	181.5	282.25	89.7083333333333	NA	26.8055555555556	7916.1527777777801	287.33333333333297	-31.0277777777778
Aulu	PYR_C	42.766990079999999	1.386855196	65	1358	60	79	29.5	6281	215.5	-44.5	260	68	-10	148.5	-10	1186.5	131	74.5	17.5	354	250.5	277.5	250.5	13	73.5	36.5	4309.5	122.5	-75.5	198	-31.5	68.5	69	-40.5	1196	130.5	46.5	26.5	366	171.5	208	349	51.9305555555556	NA	24.7638888888889	7739.1388888888896	243.930555555556	-61.7777777777778
Sigu	PYR_C	42.733466667000002	1.566700005	60	1361	65	78.5	29.5	6307	220.25	-40	260.75	72.75	-5.25	154	-5.25	1152.5	128.75	71.5	17.5	344.25	241.75	271	241.75	16.25	77.25	37.75	4355	127.75	-73.75	201.5	-19.5	71.5	72.5	-38	1128.5	122	43	26.5	342.75	161.75	197.75	330.5	58.2361111111111	NA	24.7638888888889	7770.0416666666697	250.958333333333	-55.0972222222222
Olme	PYR_C	42.864392659000004	1.779029355	47	1457	83.25	82	30.25	6368.5	241.5	-25	266.5	93.75	14.25	172.25	11	1036	116.25	64.75	18.25	312.5	217.25	245.25	217.25	31.75	84.75	39	4520.5	149.75	-63.75	213.5	5.75	88.25	90.25	-25.75	1018.5	110.25	39.25	25.25	304.25	150.75	182.75	294.75	77.0694444444444	NA	25.4861111111111	7820.125	272.76388888888903	-37.9861111111111
Mere	PYR_E	42.669867031999999	1.855082109	30	1679	57.25	75.25	29.25	6251.75	210	-44	254	63.25	27.75	146.25	-10.5	1200.75	130.5	74.25	17.25	349.5	255.5	274.5	258.25	5.75	80.25	39	4339.25	120.75	-82.75	203.5	-38.75	61.75	62.75	-47	1140.25	124.5	41.5	27.5	351	158	194.5	342.75	57.25	NA	24.3055555555556	7708.4305555555602	248.680555555556	-53.2361111111111
Bele	PYR_E	42.866566513000002	1.9563531110000001	30	915	92.5	82.5	30	6394.5	251	-17	268.5	103.5	26.5	181.5	19.5	982	110	61	19	297.5	203	232	204.5	38.5	91.5	40.5	4606	162	-61	223	31.5	95.5	98	-20.5	947	102.5	36.5	25	279.5	141.5	174	272	94.1527777777778	NA	25.9305555555556	7890.5833333333303	291.38888888888903	-22.6805555555556
FAJO	PYR_E	42.748363566000002	1.9811668490000001	60	1443	61.25	75.5	29.25	6226.5	212.75	-40	253	67.25	-3.25	149.25	-7	1176.75	127	73.75	17	341.75	251.75	270	253.25	7	86.5	40.25	4413	127.25	-84.75	212	-39	63.5	64.75	-46.5	1120.75	122.25	42	27.25	340.75	158.25	196.25	334.25	57.8055555555556	NA	24.3333333333333	7681.3472222222199	249.069444444444	-52.2916666666667
LESP	PYR_E	42.913216667	1.9851500049999999	20	547	110	85.75	31	6476.75	270.25	-5.25	275.5	123.25	42.25	199	34	883.75	96.5	52.75	17.5	265.25	189.75	201.5	192	54.75	96	40.75	4746.25	181.5	-50.75	232.25	36	112.75	115.5	-7	861.75	94.5	31	26.25	256.75	123.75	150	254.25	105.638888888889	NA	26.0972222222222	7950.4305555555602	304.347222222222	-14.0277777777778
HARE	PYR_E	42.699016667000002	2.0243333379999999	50	1587	55.75	74	29	6208.75	206.75	-45	251.5	61.5	-8.25	144.25	-11.25	1213	130	75.75	17	348.25	263.5	273.75	264.75	1.75	85	39.75	4385	121	-88.75	209.75	-43.25	58.25	59.5	-50.75	1150.5	127	41.75	28	355.25	157.75	195.75	348.75	49.8611111111111	NA	23.8055555555556	7646.2638888888896	240.013888888889	-58.8333333333333
BOLQ	PYR_E	42.533349999999999	2.0635833379999999	50	1715	50.5	72	28.5	6192	199.75	-47.75	247.5	46.75	62.75	139	-15.25	1249.25	132	76.75	17.25	352.5	270.25	275.5	275.25	-3	84.75	40.25	4346.75	116.25	-91.5	207.75	-47	53.75	54.5	-54	1156	126.5	40.5	29	363	154	191.75	357.25	52.3194444444444	NA	23.7777777777778	7639.3333333333303	242	-55.3611111111111
CALL	PYR_E	42.866051599999999	2.1007246999999998	20	972	106	84	30.5	6435	264.25	-7	271.75	118.25	77.75	194.75	31.25	910.75	99	54.25	17.75	270.5	194.75	207	197.5	50.5	97	41	4744.75	178.25	-54.5	232.75	30.5	108.25	111.5	-11	876.25	96.25	31.75	26.75	261.5	125.25	154	258.25	99.0833333333333	NA	25.9583333333333	7880.5694444444398	295.48611111111097	-18.3888888888889
PLAN	PYR_E	42.476116666000003	2.1688166710000001	60	1774	49.5	71	28	6181.5	198.5	-47.5	246	20.5	138.5	138.5	-15.5	1260	134.5	75.5	18	357.5	273	273	280.5	-4	86	40.5	4377	118	-92.5	210.5	-48	53.5	54.5	-55	1148	125	39	30	363.5	149.5	187	359	40.8611111111111	NA	23.2638888888889	7584.9722222222199	228.388888888889	-65.2222222222222
GRAV	PYR_E	42.715049999999998	2.1706000040000002	5	1592	81	78	30	6293.5	235	-24	259	89	16	170	11	1057	115	64.5	18.5	310.5	221	244	222.5	25.5	94.5	42	4567	152	-72	224	-3.5	83	85	-31	985	106	38	26	288.5	143.5	180	287	75.8472222222222	NA	24.8472222222222	7735.6805555555602	268.36111111111097	-35.8194444444444
FANG	PYR_E	42.832992179999998	2.2749935350000001	10	896	113	83.75	30	6432.75	271	-1.25	272	125.5	84.75	202	38	876.25	93.25	48.25	18.5	255.25	190.25	192	193.75	55.75	102.25	41.75	4821.25	188.25	-53	241.25	37	114.25	117.75	-6.5	835.25	91.5	29.5	27	249.75	116.75	144.25	248.25	107.861111111111	NA	25.9861111111111	7884.1527777777801	303.83333333333297	-10.5416666666667
Arqu	PYR_E	42.925935807000002	2.3986539969999998	55	724	113.75	84.75	30.75	6414.75	271.25	-1.25	272.5	103	202.5	202.5	38.75	871.25	94.75	45.25	19	246.75	184	184	200	55.5	107.5	42.75	4906.25	192	-56.5	248.5	6.5	114	118.75	-8.25	839.5	94	29.75	28	255	115.25	143	254.75	110.791666666667	NA	26.0416666666667	7883.3055555555602	307.875	-8.7777777777777803
Cani	PYR_E	42.50099522	2.4057169630000002	47	1659	36	68	28	6098.5	180	-59.5	239.5	9	123.5	123.5	-27	1354	150	75.5	18	398.5	278.5	278.5	314.5	-19	92	41.5	4466.5	108	-110.5	218.5	-64.5	39.5	41.5	-70	1246.5	138.5	46.5	30	395.5	163.5	209.5	395	52.1527777777778	NA	23.6111111111111	7564.6111111111104	239.708333333333	-54.3333333333333
Camp	PYR_E	42.885261073999999	2.420654657	47	791	108	83.5	30.5	6384	264.5	-5	269.5	119.5	196	196	34	906	97	49	18.5	258.5	196	196	204	49.5	107	43	4866	185	-61	246	16	108	112.5	-13.5	865.5	96	32	27	258.5	121.5	152.5	258	108.430555555556	NA	26.0138888888889	7872	304.83333333333297	-10.3194444444444
Conf	PYR_E	42.543833333000002	2.4590500039999998	55	1800	87.5	76.5	30	6237	237	-16.5	253.5	98	21	175.5	19	1037.5	116.5	59	20	295.5	221.5	228	222	32.5	100.5	43	4671.5	165	-67.5	232.5	3.5	91	94	-25	943.5	101	37.5	26	278	136	177	274.5	74.8333333333333	NA	24.375	7627.1527777777801	263.930555555556	-34.4583333333333
Val	PYR_E	42.482423435000001	2.50806504	60	1475	52.5	70	28.5	6121	198	-44	242	24.5	140.5	140.5	-11.5	1247.5	142	68.5	19.5	367.5	260	260	284.5	-1.5	95	42.5	4525	128.5	-94	222.5	-48	57.5	59	-54	1139	125.5	43	29	355.5	152	196	354	59.0694444444444	NA	23.875	7552.8611111111104	246.152777777778	-47.5416666666667
Amel	PYR_E	42.423733333000001	2.7215666710000002	55	1308	115	77	29.5	6232.5	262.75	5.75	257	127.75	123.25	202.25	44.5	912.5	117.25	44	25	273	189.5	190.25	192.5	63.25	105.5	42	4905.5	200.75	-46.25	247	56.5	123.75	127.75	2.25	835.5	95	35	26.5	252.25	122.25	164	233.25	107.361111111111	NA	25.0138888888889	7632.4027777777801	294.25	-5.9027777777777803
[truncated: 32 more columns]
