# Supplementary material for: Signature of mid‐Pleistocene lineages in the European silver fir (Abies alba Mill.) at its geographic distribution margin
Source: Ecol Evol. 2021 Jul 21;11(16):10984–99. doi: 10.1002/ece3.7886 (PMC8366861; doi:10.1002/ece3.7886)
Supplement: Supplementary file 1 — Appendix S1‐S5 [file ECE3-11-10984-s001.zip › Appendix_S4_Correlations_TableS4.4_PhylogeoPyr_Aalba_final.tab]

Signatureofmid-PleistocenelineagesintheEuropeansilverfir(AbiesalbaMill.)atitsgeographicdistributionmargin.	B	C	D	E	F	G	H	I	J	K	L	M	N	O	P	Q	R	S	T	U	V	W	X	Y	Z	AA	AB	AC
Table S4.4. Results of the forward stepwise variable selection procedure on generalized linear models.
Definition of the model used in the stepwise step (glm(formula =Y ~ 1, data =data.frame), scope = ~LONG+LAT+ALT+AnMeanTemp_MH+MeanDiurnalRange_MH+TempSeasonality_MH+MaxTempWarmMonth_MH+MinTempColdMonth_MH+TemAnRange_MH+MeanTempWarmestQuarter_MH+AnnPrec_MH+PrecWettestMonth_MH+PrecDriestQuarter_MH+AnMeanTemp_LMG+MinTempColdMonth_LMG+MeanTempWettestQuarter_LMG+MeanTempDriestQuarter_LMG+MeanTempWarme…
Once the best explanatory variables were identified, they were used in a linear model to obtain an estimate of the regression coefficients (in blue font) and their p value (fonts with shades of black)
						Bold : pvalue <0.001
						Normal : pvalue<0.005
						Grey : pvalue < 0.05
						Estimate of the coefficient of regression
SEQ_number	FullName	CODENAMES	PERIOD	approximative years	Temperature/Precipitation	Nussr_NA	Nussr_Ae	Nussr_He	Nussr_Fi	Nussr_A_50	Nussr_P	Nussr_P_50	Nussr_Au	Q1_PYR	cpssr_NA	cpHaplo_NA	cpssr_Ae	cpHaplo_Ae	cpssr_He	cpHaplo_He	cpSSR_A_22	cpHaplo_P	cpHaplo_A_22	cpSSR_Au	cpHaplo_Au	NuSSR_SUM	cpSSR_SUM	SUM
						Nu									cp											Nu	cp
	Adjusted R-squared					0.77700000000000002	0.63480000000000003	0.66479999999999995		0.81589999999999996	0.14660000000000001	0.28749999999999998	0.40629999999999999	0.9476	7.8070000000000001E-2	0.16289999999999999	0.65100000000000002	0.57709999999999995	0.55930000000000002	0.32219999999999999	0.30109999999999998		0.1573	0.1421	0.192
	intercept					54.490278000000004	-5.7786786000000001	0.2195		-92.732093000000006		-1.52		0.9439227	2.4714200000000002		3.186626	-15.28847	1.2080202	0.39840599999999998				2.8539999999999999E-2	0.1205932
SEQ_number	Slope	Slope																								0	0	0
2	Latitude	Latitude								3.1948099999999999																1	0	1
3	Longitude	Longitude				1.5096270000000001	0.38161810000000002	3.2599999999999997E-2		1.8518049999999999	0.17685999999999999		1.33391E-2	-0.2457384					4.2346700000000001E-2	6.4229999999999995E-2						7	2	9
4	Altitude	Altitude																								0	0	0
5	AnMeanTemp_P	BIO1	Present	0	T																					0	0	0
6	MeanDiurnalRange_P	BIO2	Present	0	T																					0	0	0
7	Isothermality_P	BIO3	Present	0	T																					0	0	0
8	TempSeasonality_P	BIO4	Present	0	T																9.9089999999999994E-3					0	1	1
9	MaxTempWarmMonth_P	BIO5	Present	0	T																					0	0	0
10	MinTempColdMonth_P	BIO6	Present	0	T																					0	0	0
11	TemAnRange_P	BIO7	Present	0	T																					0	0	0
12	MeanTempWettestQuarter_P	BIO8	Present	0	T																					0	0	0
13	MeanTempDriestQuarter_P	BIO9	Present	0	T		5.0377600000000002E-2			0.10288700000000001																2	0	2
14	MeanTempWarmestQuarter_P	BIO10	Present	0	T																					0	0	0
15	MeanTempColdestQuarter_P	BIO11	Present	0	P																					0	0	0
16	AnnPrec_P	BIO12	Present	0	P																					0	0	0
17	PrecWettestMonth_P	BIO13	Present	0	P																					0	0	0
18	PrecDriestMonth_P	BIO14	Present	0	P																					0	0	0
19	PrecSeasonality_P	BIO15	Present	0	P									-3.5498300000000003E-2				0.37258000000000002		1.251E-2						1	2	3
20	PrecWettestQuarter_P	BIO16	Present	0	P																					0	0	0
21	PrecDriestQuarter_P	BIO17	Present	0	P																					0	0	0
22	PrecWarmestQuarter_P	BIO18	Present	0	P					1.5533E-2																1	0	1
23	PrecColdestQuarter_P	BIO19	Present	0	P																					0	0	0
24	AnMeanTemp_MH	BIO1	Mid Holocene	6000	T																					0	0	0
25	MeanDiurnalRange_MH	BIO2	Mid Holocene	6000	T																					0	0	0
26	Isothermality_MH	BIO3	Mid Holocene	6000	T																					0	0	0
27	TempSeasonality_MH	BIO4	Mid Holocene	6000	T					-7.221E-3																1	0	1
28	MaxTempWarmMonth_MH	BIO5	Mid Holocene	6000	T																					0	0	0
29	MinTempColdMonth_MH	BIO6	Mid Holocene	6000	T														5.9278000000000004E-3							0	1	1
30	TemAnRange_MH	BIO7	Mid Holocene	6000	T																					0	0	0
31	MeanTempWettestQuarter_MH	BIO8	Mid Holocene	6000	T												-1.6593E-2		-3.5734E-3		-1.2293E-2					0	3	3
32	MeanTempDriestQuarter_MH	BIO9	Mid Holocene	6000	T									5.532E-4											-4.8930000000000002E-4	1	1	2
33	MeanTempWarmestQuarter_MH	BIO10	Mid Holocene	6000	T																					0	0	0
34	MeanTempColdestQuarter_MH	BIO11	Mid Holocene	6000	T																					0	0	0
35	AnnPrec_MH	BIO12	Mid Holocene	6000	P																					0	0	0
36	PrecWettestMonth_MH	BIO13	Mid Holocene	6000	P																					0	0	0
37	PrecDriestMonth_MH	BIO14	Mid Holocene	6000	P																					0	0	0
38	PrecSeasonality_MH	BIO15	Mid Holocene	6000	P	-0.216005								2.8870799999999999E-2	0.13039999999999999	0.59219999999999995	0.21171599999999999	0.75012999999999996					0.47091			2	5	7
39	PrecWettestQuarter_MH	BIO16	Mid Holocene	6000	P																					0	0	0
40	PrecDriestQuarter_MH	BIO17	Mid Holocene	6000	P																					0	0	0
41	PrecWarmestQuarter_MH	BIO18	Mid Holocene	6000	P																					0	0	0
42	PrecColdestQuarter_MH	BIO19	Mid Holocene	6000	P																					0	0	0
43	AnMeanTemp_LMG	BIO1	Last Glacial Maximum	20000	T																					0	0	0
44	MeanDiurnalRange_LMG	BIO2	Last Glacial Maximum	20000	T																					0	0	0
45	Isothermality_LMG	BIO3	Last Glacial Maximum	20000	T		0.13199459999999999																			1	0	1
46	TempSeasonality_LMG	BIO4	Last Glacial Maximum	20000	T							1.426E-4														1	0	1
47	MaxTempWarmMonth_LMG	BIO5	Last Glacial Maximum	20000	T																					0	0	0
48	MinTempColdMonth_LMG	BIO6	Last Glacial Maximum	20000	T																					0	0	0
49	TemAnRange_LMG	BIO7	Last Glacial Maximum	20000	T																					0	0	0
50	MeanTempWettestQuarter_LMG	BIO8	Last Glacial Maximum	20000	T																					0	0	0
51	MeanTempDriestQuarter_LMG	BIO9	Last Glacial Maximum	20000	T																					0	0	0
52	MeanTempWarmestQuarter_LMG	BIO10	Last Glacial Maximum	20000	T																					0	0	0
53	MeanTempColdestQuarter_LMG	BIO11	Last Glacial Maximum	20000	T																					0	0	0
54	AnnPrec_LMG	BIO12	Last Glacial Maximum	20000	P																					0	0	0
55	PrecWettestMonth_LMG	BIO13	Last Glacial Maximum	20000	P																					0	0	0
56	PrecDriestMonth_LMG	BIO14	Last Glacial Maximum	20000	P		5.5522599999999998E-2										-7.2220000000000006E-2									1	1	2
57	PrecSeasonality_LMG	BIO15	Last Glacial Maximum	20000	P	-0.32797100000000001						3.141E-2														2	0	2
58	PrecWettestQuarter_LMG	BIO16	Last Glacial Maximum	20000	P																					0	0	0
59	PrecDriestQuarter_LMG	BIO17	Last Glacial Maximum	20000	P																-1.9132E-2					0	1	1
60	PrecWarmestQuarter_LMG	BIO18	Last Glacial Maximum	20000	P																					0	0	0
61	PrecColdestQuarter_LMG	BIO19	Last Glacial Maximum	20000	P																					0	0	0
62	AnMeanTemp_LIG	BIO1	Last inter-glacial	120000	T																					0	0	0
63	Isothermality_LIG	BIO3	Last inter-glacial	120000	T																					0	0	0
64	TempSeasonality_LIG	BIO4	Last inter-glacial	120000	T	-4.8589999999999996E-3																				1	0	1
65	MaxTempWarmMonth_LIG	BIO5	Last inter-glacial	120000	T																					0	0	0
66	MinTempColdMonth_LIG	BIO6	Last inter-glacial	120000	T																					0	0	0
67	TemAnRange_LIG	BIO7	Last inter-glacial	120000	T																					0	0	0
68	MeanTempWettestQuarter_LIG	BIO8	Last inter-glacial	120000	T	1.3641E-2	3.9465000000000004E-3			1.9585000000000002E-2			4.3120000000000002E-4	-3.5560000000000001E-3												5	0	5
69	MeanTempDriestQuarter_LIG	BIO9	Last inter-glacial	120000	T			-2.3110000000000001E-4																1.7229999999999999E-4	7.6429999999999998E-4	1	2	3
70	MeanTempWarmestQuarter_LIG	BIO10	Last inter-glacial	120000	T																					0	0	0
71	MeanTempColdestQuarter_LIG	BIO11	Last inter-glacial	120000	T																					0	0	0
72	AnnPrec_LIG	BIO12	Last inter-glacial	120000	P																					0	0	0
73	PrecWettestMonth_LIG	BIO13	Last inter-glacial	120000	P																					0	0	0
74	PrecDriestMonth_LIG	BIO14	Last inter-glacial	120000	P																					0	0	0
75	PrecSeasonality_LIG	BIO15	Last inter-glacial	120000	P																					0	0	0
76	PrecWettestQuarter_LIG	BIO16	Last inter-glacial	120000	P																					0	0	0
77	PrecDriestQuarter_LIG	BIO17	Last inter-glacial	120000	P																					0	0	0
78	PrecWarmestQuarter_LIG	BIO18	Last inter-glacial	120000	P																					0	0	0
79	PrecColdestQuarter_LIG	BIO19	Last inter-glacial	120000	P																					0	0	0
