# Supplementary material for: Signature of mid‐Pleistocene lineages in the European silver fir (Abies alba Mill.) at its geographic distribution margin
Source: Ecol Evol. 2021 Jul 21;11(16):10984–99. doi: 10.1002/ece3.7886 (PMC8366861; doi:10.1002/ece3.7886)
Supplement: Supplementary file 1 — Appendix S1‐S5 [file ECE3-11-10984-s001.zip › Appendix_S4_Correlations_Table_S4.3_PhylogeoPyr_Aalba_final.tab]

Signatureofmid-PleistocenelineagesintheEuropeansilverfir(AbiesalbaMill.)atitsgeographicdistributionmargin.	B	C	D	E	F	G	H	I
Table S4.3 : Pearson correlations between genetic and environmental variables
N	Genetic	Environment	ddl	correlation	pvalue	significance	lfdr	qvalue
1	Nussr_A	Slope	42	-0.13770484382016901	0.37271917686314399	ns	0.65963954286216697	0.29761075694269501
2	Nussr_A	LAT	42	-0.31140372817825401	3.9626049959695098E-2	*	0.25820369249420999	7.9845682580529501E-2
3	Nussr_A	LONG	42	0.80407323384318097	4.9260183828267898E-11	***	5.2592489488484403E-8	3.20147934735192E-9
4	Nussr_A	Elevation	42	-8.5594149687235804E-2	0.58064844842450802	ns	1	0.38216347152387897
5	Nussr_A	AnMeanTemp_MH	42	0.42429509469721999	4.09932977278728E-3	*	7.0450977903411802E-2	1.5425188078050101E-2
6	Nussr_A	MeanDiurnalRange_MH	42	-0.36050923414281499	1.6218548076682601E-2	*	0.15627747903582201	4.2166430926456097E-2
7	Nussr_A	Isothermality_MH	42	-0.51821300529201897	3.1435597115801701E-4	**	8.6906172837495597E-3	2.23323453276646E-3
8	Nussr_A	TempSeasonality_MH	42	0.61714157951266302	8.1287895707878296E-6	***	5.1366548392784805E-4	1.20273491500852E-4
9	Nussr_A	MaxTempWarmMonth_MH	42	0.368069796881349	1.39638836181381E-2	*	0.122953797009867	3.7857802210856203E-2
10	Nussr_A	MinTempColdMonth_MH	42	0.52522486730531803	2.51577386154965E-4	**	8.3867492498996901E-3	1.8858484062942501E-3
11	Nussr_A	TemAnRange_MH	42	-1.1415403045323701E-2	0.94137350365961803	ns	1	0.50070475875771203
12	Nussr_A	MeanTempWettestQuarter_MH	42	0.46388616740927202	1.5158829861703601E-3	*	2.19193476893846E-2	7.3279552784059803E-3
13	Nussr_A	MeanTempDriestQuarter_MH	42	-0.32047021368615702	3.3934175293434003E-2	*	0.25820369249420999	7.1555035979978698E-2
14	Nussr_A	MeanTempWarmestQuarter_MH	42	0.47382517573349803	1.1585728587251199E-3	*	2.19193476893846E-2	6.0797719523911099E-3
15	Nussr_A	MeanTempColdestQuarter_MH	42	0.44198316919826097	2.6667457283245499E-3	*	6.54798356757927E-2	1.08845202403918E-2
16	Nussr_A	AnnPrec_MH	42	-0.38454768332372002	9.9570937555761695E-3	*	0.122953797009867	2.96110201967081E-2
17	Nussr_A	PrecWettestMonth_MH	42	-0.24033723297212201	0.116077256948814	ns	0.36738952842663403	0.16044171686724701
18	Nussr_A	PrecDriestMonth_MH	42	-0.353354833942574	1.8628706427609401E-2	*	0.156687327454579	4.6565473886257203E-2
19	Nussr_A	PrecSeasonality_MH	42	0.66291965697801902	9.4438213726198603E-7	***	2.12011765303443E-4	1.99473772504099E-5
20	Nussr_A	PrecWettestQuarter_MH	42	-0.33057276360906601	2.8403246260297201E-2	*	0.23263938142013199	6.2769160886686895E-2
21	Nussr_A	PrecDriestQuarter_MH	42	-0.347190258411955	2.09411513617258E-2	*	0.156687327454579	5.04834277619663E-2
22	Nussr_A	PrecWarmestQuarter_MH	42	-0.216463115754011	0.158151969204257	ns	0.36738952842663403	0.18872348542884401
23	Nussr_A	PrecColdestQuarter_MH	42	-0.53461756335224597	1.8523486303137501E-4	**	4.7317634930783099E-3	1.4866057827046099E-3
24	Nussr_A	AnMeanTemp_LGM	42	0.32045494026702798	3.3943164175070102E-2	*	0.25820369249420999	7.1568736564841001E-2
25	Nussr_A	MeanDiurnalRange_LGM	42	0.42081343420823097	4.4496330723433602E-3	*	7.0450977903411802E-2	1.6435814178963299E-2
26	Nussr_A	Isothermality_LGM	42	6.1941804370974102E-2	0.68957567829906097	ns	1	0.42349446495072302
27	Nussr_A	TempSeasonality_LGM	42	0.734890721301663	1.34926001288147E-8	***	3.26292260654752E-5	4.2221135991930601E-7
28	Nussr_A	MaxTempWarmMonth_LGM	42	0.45244571370563502	2.0455193109807199E-3	*	3.2201457960216E-2	8.9837003367844205E-3
29	Nussr_A	MinTempColdMonth_LGM	42	0.25996733600334598	8.8339017544560194E-2	ns	0.36738952842663403	0.13632888233187099
30	Nussr_A	TemAnRange_LGM	42	0.58373962643955501	3.1924208801036799E-5	***	2.9428207396086201E-3	3.73607471557847E-4
31	Nussr_A	MeanTempWettestQuarter_LGM	42	0.315054378260609	3.7246846819312403E-2	*	0.25820369249420999	7.6471476108375E-2
32	Nussr_A	MeanTempDriestQuarter_LGM	42	0.38701934303473601	9.45087869606028E-3	*	8.3690548955258598E-2	2.8471818102914201E-2
33	Nussr_A	MeanTempWarmestQuarter_LGM	42	0.40554946591602398	6.3120123051880299E-3	*	8.3690548955258598E-2	2.1437900848833999E-2
34	Nussr_A	MeanTempColdestQuarter_LGM	42	0.26566886172154403	8.1335339522891806E-2	ns	0.36738952842663403	0.12932515690034099
35	Nussr_A	AnnPrec_LGM	42	-0.66415132237485697	8.8671134239854401E-7	***	1.29917724318786E-4	1.8906517067138998E-5
36	Nussr_A	PrecWettestMonth_LGM	42	-0.69888620418263303	1.3191955522420899E-7	***	3.26292260654752E-5	3.7070159010597402E-6
37	Nussr_A	PrecDriestMonth_LGM	42	-0.56998465867038794	5.3732725553099399E-5	***	2.9428207396086201E-3	5.7864679406422403E-4
38	Nussr_A	PrecSeasonality_LGM	42	-0.51307653995345603	3.6895746202736298E-4	**	9.1421788315247405E-3	2.51437384029881E-3
39	Nussr_A	PrecWettestQuarter_LGM	42	-0.69473516734763296	1.6797134619195799E-7	***	4.43708843467194E-5	4.5779551928942603E-6
40	Nussr_A	PrecDriestQuarter_LGM	42	-0.66875756125767205	6.9873233159576999E-7	***	1.29917724318786E-4	1.5372679956164102E-5
41	Nussr_A	PrecWarmestQuarter_LGM	42	-0.38674781196219699	9.5053865204383602E-3	*	0.122953797009867	2.8579951677748999E-2
42	Nussr_A	PrecColdestQuarter_LGM	42	-0.64471972434740898	2.3191630020006598E-6	***	2.12011765303443E-4	4.3084591590182403E-5
43	Nussr_A	AnMeanTemp_LIG	42	0.41798795654998	4.7528490620177199E-3	*	7.0450977903411802E-2	1.7281088841397702E-2
44	Nussr_A	TempSeasonality_LIG	42	0.60433491728868205	1.39878611292387E-5	***	1.1527091797872899E-3	1.8433600968032301E-4
45	Nussr_A	MaxTempWarmMonth_LIG	42	0.46952448837518701	1.3027681121430101E-3	*	2.19193476893846E-2	6.6083284081840101E-3
46	Nussr_A	MinTempColdMonth_LIG	42	0.53931164865985104	1.58417597376052E-4	**	4.7317634930783099E-3	1.3319673530845799E-3
47	Nussr_A	TemAnRange_LIG	42	0.18669693463655901	0.22495419969160599	ns	0.43689969323229899	0.22599819957710399
48	Nussr_A	MeanTempWettestQuarter_LIG	42	0.52397042927861304	2.6189980800039799E-4	**	8.3867492498996901E-3	1.9452787369326999E-3
49	Nussr_A	MeanTempDriestQuarter_LIG	42	-8.1804421483345297E-2	0.59757297428860501	ns	1	0.38896983387494799
50	Nussr_A	MeanTempWarmestQuarter_LIG	42	0.46519992962217599	1.46363786339202E-3	*	2.19193476893846E-2	7.1578706460390801E-3
51	Nussr_A	MeanTempColdestQuarter_LIG	42	0.43706695740643198	3.0121236468980401E-3	*	6.54798356757927E-2	1.20351074532881E-2
52	Nussr_A	AnnPrec_LIG	42	-0.43930962117718397	2.8499758969365799E-3	*	6.54798356757927E-2	1.1501030559660201E-2
53	Nussr_A	PrecWettestMonth_LIG	42	-0.52907921146195502	2.22118987995878E-4	**	8.3867492498996901E-3	1.7100510276368999E-3
54	Nussr_A	PrecDriestMonth_LIG	42	-0.26046694311246699	8.7707185340444194E-2	ns	0.36738952842663403	0.13571400221219099
55	Nussr_A	PrecSeasonality_LIG	42	0.135963116180502	0.37885378918021401	ns	0.65963954286216697	0.300279319150692
56	Nussr_A	PrecWettestQuarter_LIG	42	-0.49241764358783202	6.8535436760410102E-4	**	1.8133777801419199E-2	4.0732600790142097E-3
57	Nussr_A	PrecDriestQuarter_LIG	42	-0.36690534748890802	1.42927012559527E-2	*	0.122953797009867	3.8470341578682898E-2
58	Nussr_A	PrecWarmestQuarter_LIG	42	-0.33886285372934799	2.4443578968143202E-2	*	0.23263938142013199	5.6129866480256502E-2
59	Nussr_A	PrecColdestQuarter_LIG	42	-0.58866159481523705	2.6344873923046499E-5	***	2.0776613338314202E-3	3.1606869103303599E-4
60	Nussr_A	AnMeanTemp_P	42	0.20691669287033501	0.17776958080913299	ns	0.42964197916221097	0.20051687012766001
61	Nussr_A	MeanDiurnalRange_P	42	0.38740466347090302	9.3739896656602102E-3	*	8.3690548955258598E-2	2.83185608289496E-2
62	Nussr_A	Isothermality_P	42	0.44927397064837299	2.21871242228662E-3	*	3.6346580531832498E-2	9.5355972192059293E-3
63	Nussr_A	TempSeasonality_P	42	0.102225323669629	0.509062444908984	ns	0.75884744824726102	0.35356328590424602
64	Nussr_A	MaxTempWarmMonth_P	42	0.21399661528674799	0.16306198621173101	ns	0.36738952842663403	0.19152813164297899
65	Nussr_A	MinTempColdMonth_P	42	5.2169567975262399E-2	0.73662911445412105	ns	1	0.43968602162529802
66	Nussr_A	TemAnRange_P	42	0.28612506701865997	5.9717019029120202E-2	ns	0.300797627982128	0.10549660314560499
67	Nussr_A	MeanTempWettestQuarter_P	42	0.38415603759066302	1.00394042467937E-2	*	0.122953797009867	2.9796480511365998E-2
68	Nussr_A	MeanTempDriestQuarter_P	42	-3.5683987520779399E-2	0.81812306408025703	ns	1	0.46567702205574701
69	Nussr_A	MeanTempWarmestQuarter_P	42	0.178950532741326	0.24512901164395201	ns	0.43689969323229899	0.23534846786649999
70	Nussr_A	MeanTempColdestQuarter_P	42	0.162852562585247	0.29087028975004298	ns	0.65963954286216697	0.25779743394806798
71	Nussr_A	AnnPrec_P	42	-0.32114781528594699	3.35373546279535E-2	*	0.25820369249420999	7.0948202831267307E-2
72	Nussr_A	PrecWettestMonth_P	42	-0.210601100400856	0.17000128937945	ns	0.42040322565730198	0.19582433501677801
73	Nussr_A	PrecDriestMonth_P	42	-0.27471024518928899	7.1127962732872599E-2	ns	0.36738952842663403	0.118322240992417
74	Nussr_A	PrecSeasonality_P	42	-9.61529863030256E-2	0.53467422696502398	ns	0.99999999999993505	0.362885205128752
75	Nussr_A	PrecWettestQuarter_P	42	-0.25878784742726402	8.9844694047669205E-2	ns	0.36738952842663403	0.13778108776710199
76	Nussr_A	PrecDriestQuarter_P	42	-0.13615092522574601	0.378189433648144	ns	0.65963954286216697	0.29999222490573202
77	Nussr_A	PrecWarmestQuarter_P	42	-0.108806719594452	0.48202087615945599	ns	0.75884744824726102	0.34327798178436097
78	Nussr_A	PrecColdestQuarter_P	42	-0.46395434015199599	1.51313175522995E-3	*	2.19193476893846E-2	7.3190964379054998E-3
79	Nussr_Ae	Slope	42	-0.13574938459240199	0.379610684591491	ns	0.65963954286216697	0.30060584546709801
80	Nussr_Ae	LAT	42	-0.37644729835344998	1.1782506026565E-2	*	0.122953797009867	3.3557930293385399E-2
81	Nussr_Ae	LONG	42	0.61244361358652499	9.9471682742914294E-6	***	5.1366548392784805E-4	1.39853000226097E-4
82	Nussr_Ae	Elevation	42	0.11308575239766	0.46485208359906099	ns	0.75884744824726102	0.33647242591792098
83	Nussr_Ae	AnMeanTemp_MH	42	0.22412625597255501	0.143586220098535	ns	0.36738952842663403	0.17985094413073999
84	Nussr_Ae	MeanDiurnalRange_MH	42	-0.39222766408110898	8.4561355798426999E-3	*	8.3690548955258598E-2	2.6421126560253701E-2
85	Nussr_Ae	Isothermality_MH	42	-0.39734380884043702	7.5681810252826599E-3	*	8.3690548955258598E-2	2.4457505112539499E-2
86	Nussr_Ae	TempSeasonality_MH	42	0.28673112662544697	5.9154728116664099E-2	ns	0.300797627982128	0.104849508041234
87	Nussr_Ae	MaxTempWarmMonth_MH	42	0.15403440842657501	0.31812986380160502	ns	0.65963954286216697	0.27199535909496603
88	Nussr_Ae	MinTempColdMonth_MH	42	0.325203140260308	3.12416198356552E-2	*	0.25820369249420999	6.7358545574943002E-2
89	Nussr_Ae	TemAnRange_MH	42	-0.19833497006336101	0.196843634233593	ns	0.42964197916221097	0.21144338600342499
90	Nussr_Ae	MeanTempWettestQuarter_MH	42	0.197362045660221	0.199093855321264	ns	0.42964197916221097	0.21266407972965301
91	Nussr_Ae	MeanTempDriestQuarter_MH	42	-0.10673803062830101	0.49043865005624399	ns	0.75884744824726102	0.34653521681754701
92	Nussr_Ae	MeanTempWarmestQuarter_MH	42	0.25358923146526302	9.6719435893157402E-2	ns	0.36738952842663403	0.14418621030112999
93	Nussr_Ae	MeanTempColdestQuarter_MH	42	0.25633091595665403	9.3044954818889497E-2	ns	0.36738952842663403	0.14080786549254801
94	Nussr_Ae	AnnPrec_MH	42	-0.150534100469953	0.32938323844552397	ns	0.65963954286216697	0.277568212265701
95	Nussr_Ae	PrecWettestMonth_MH	42	-4.7636863497092702E-2	0.75879402879670799	ns	1	0.447002182616206
96	Nussr_Ae	PrecDriestMonth_MH	42	-0.22845059947976201	0.13581749971669399	ns	0.36738952842663403	0.174748581995402
97	Nussr_Ae	PrecSeasonality_MH	42	0.54879839791422103	1.14666816531183E-4	**	4.4028738159882898E-3	1.0456568471570299E-3
98	Nussr_Ae	PrecWettestQuarter_MH	42	-0.12951626292409699	0.40207632745390098	ns	0.65963954286216697	0.310034481553151
99	Nussr_Ae	PrecDriestQuarter_MH	42	-0.14469776002037801	0.34869200207723	ns	0.65963954286216697	0.28676588019765598
100	Nussr_Ae	PrecWarmestQuarter_MH	42	-9.3851901137248103E-2	0.54454065440126298	ns	1	0.36712318727341697
101	Nussr_Ae	PrecColdestQuarter_MH	42	-0.233709651943493	0.12679639590686401	ns	0.36738952842663403	0.168463925890452
102	Nussr_Ae	AnMeanTemp_LGM	42	0.12309023582735901	0.42602226830412199	ns	0.75206996395914105	0.320301301901665
103	Nussr_Ae	MeanDiurnalRange_LGM	42	0.44229214211795997	2.64625410911064E-3	*	3.6346580531832498E-2	1.0825793694012899E-2
104	Nussr_Ae	Isothermality_LGM	42	0.233152794859705	0.12772974728817599	ns	0.36738952842663403	0.16913311007000001
105	Nussr_Ae	TempSeasonality_LGM	42	0.51030454863516805	4.0184462090125998E-4	**	9.1421788315247405E-3	2.6729659719610301E-3
106	Nussr_Ae	MaxTempWarmMonth_LGM	42	0.27944658489815999	6.6200358407029203E-2	ns	0.300797627982128	0.11266033935231499
107	Nussr_Ae	MinTempColdMonth_LGM	42	5.4917034112857803E-2	0.72329481753304403	ns	1	0.43519064814200598
108	Nussr_Ae	TemAnRange_LGM	42	0.49382383022836002	6.5787333444818205E-4	**	1.8133777801419199E-2	3.9454684604278796E-3
109	Nussr_Ae	MeanTempWettestQuarter_LGM	42	6.8207200780082494E-2	0.65999253366106103	ns	1	0.41282662491795402
110	Nussr_Ae	MeanTempDriestQuarter_LGM	42	0.181088072710751	0.23944375791175601	ns	0.43689969323229899	0.23279852610523299
111	Nussr_Ae	MeanTempWarmestQuarter_LGM	42	0.19843326186207699	0.19661730309153599	ns	0.42964197916221097	0.211319845859509
112	Nussr_Ae	MeanTempColdestQuarter_LGM	42	8.2883970191962003E-2	0.59272984964884501	ns	1	0.38703748947540101
113	Nussr_Ae	AnnPrec_LGM	42	-0.40514367556181402	6.3695867590088497E-3	*	8.3690548955258598E-2	2.158301578371E-2
114	Nussr_Ae	PrecWettestMonth_LGM	42	-0.40588231121146601	6.2651248817555596E-3	*	8.3690548955258598E-2	2.1319220348703798E-2
115	Nussr_Ae	PrecDriestMonth_LGM	42	-0.34563931591130997	2.15594604736523E-2	*	0.156687327454579	5.1484230712089497E-2
116	Nussr_Ae	PrecSeasonality_LGM	42	-0.17525663642729999	0.255167399475139	ns	0.50181638379073901	0.23974727096211801
117	Nussr_Ae	PrecWettestQuarter_LGM	42	-0.423221622513758	4.2046705723804102E-3	*	7.0450977903411802E-2	1.5733050608080099E-2
118	Nussr_Ae	PrecDriestQuarter_LGM	42	-0.43859845480658299	2.9005422927585499E-3	*	6.54798356757927E-2	1.16687262629739E-2
119	Nussr_Ae	PrecWarmestQuarter_LGM	42	-0.16885474827696101	0.27320921650935898	ns	0.50181638379073901	0.24831077477438501
120	Nussr_Ae	PrecColdestQuarter_LGM	42	-0.36914621200365899	1.3665670026117099E-2	*	0.122953797009867	3.7294542149041598E-2
121	Nussr_Ae	AnMeanTemp_LIG	42	0.22133190474238601	0.14877804362524499	ns	0.36738952842663403	0.18311279139422301
122	Nussr_Ae	TempSeasonality_LIG	42	0.27642872097184601	6.9307652796583297E-2	ns	0.36738952842663403	0.116252310982734
123	Nussr_Ae	MaxTempWarmMonth_LIG	42	0.23974386877662901	0.11700799547668	ns	0.36738952842663403	0.16116384428620401
124	Nussr_Ae	MinTempColdMonth_LIG	42	0.34246537339097699	2.2872628153094099E-2	*	0.156687327454579	5.3548399767927198E-2
125	Nussr_Ae	TemAnRange_LIG	42	-7.4734139207258701E-2	0.62971066211618998	ns	1	0.40149002600765998
126	Nussr_Ae	MeanTempWettestQuarter_LIG	42	0.21786149466405899	0.15541663429840699	ns	0.36738952842663403	0.187121889897369
127	Nussr_Ae	MeanTempDriestQuarter_LIG	42	-4.4203466132850498E-2	0.77571250055336405	ns	1	0.45245929976350902
128	Nussr_Ae	MeanTempWarmestQuarter_LIG	42	0.245127576689777	0.10876736769027399	ns	0.36738952842663403	0.15458942436918299
129	Nussr_Ae	MeanTempColdestQuarter_LIG	42	0.256142984305888	9.3293327074490395E-2	ns	0.36738952842663403	0.141039440166733
130	Nussr_Ae	AnnPrec_LIG	42	-0.19337137188280001	0.20851308212032801	ns	0.43689969323229899	0.217711578696757
131	Nussr_Ae	PrecWettestMonth_LIG	42	-0.23979637748528099	0.116925404387241	ns	0.36738952842663403	0.161099968574902
132	Nussr_Ae	PrecDriestMonth_LIG	42	-0.13437153213387701	0.38451159875924301	ns	0.65963954286216697	0.302705834239275
133	Nussr_Ae	PrecSeasonality_LIG	42	0.18060217468562301	0.24072816968222699	ns	0.43689969323229899	0.233380234301377
134	Nussr_Ae	PrecWettestQuarter_LIG	42	-0.20916020880000499	0.17300956007180401	ns	0.42040322565730198	0.197660320310902
135	Nussr_Ae	PrecDriestQuarter_LIG	42	-0.20228774611289399	0.187886153659653	ns	0.42964197916221097	0.20644487735623401
136	Nussr_Ae	PrecWarmestQuarter_LIG	42	-0.18982582747565599	0.217139050321359	ns	0.43689969323229899	0.22213878304301299
137	Nussr_Ae	PrecColdestQuarter_LIG	42	-0.28265281501152201	6.3021363950259299E-2	ns	0.300797627982128	0.10921459444114601
138	Nussr_Ae	AnMeanTemp_P	42	3.9040385595093999E-2	0.80134614516573599	ns	1	0.46052533549321001
139	Nussr_Ae	MeanDiurnalRange_P	42	0.19786988681259701	0.197917049056588	ns	0.42964197916221097	0.212027397776506
140	Nussr_Ae	Isothermality_P	42	0.21532859659051401	0.16039685931429301	ns	0.36738952842663403	0.19001680689997399
141	Nussr_Ae	TempSeasonality_P	42	0.198392723117953	0.196710627171513	ns	0.42964197916221097	0.21137080263619101
142	Nussr_Ae	MaxTempWarmMonth_P	42	5.73340265180061E-2	0.71163083052956599	ns	1	0.43119882110142599
143	Nussr_Ae	MinTempColdMonth_P	42	-0.124696640579799	0.41996222893237001	ns	0.75206996395914105	0.317669617733915
144	Nussr_Ae	TemAnRange_P	42	0.17688563253961001	0.25070707432411998	ns	0.43689969323229899	0.23778915747705801
145	Nussr_Ae	MeanTempWettestQuarter_P	42	7.8691438592229906E-2	0.61163460251512003	ns	1	0.39451183037316001
146	Nussr_Ae	MeanTempDriestQuarter_P	42	9.1034691265199405E-2	0.55673753103588897	ns	1	0.37228488683197902
147	Nussr_Ae	MeanTempWarmestQuarter_P	42	3.5478525603626201E-2	0.81915275680492605	ns	1	0.46599000682302499
148	Nussr_Ae	MeanTempColdestQuarter_P	42	-1.9726639557738401E-2	0.89886363632213695	ns	1	0.48915429981741498
149	Nussr_Ae	AnnPrec_P	42	-0.191859546455107	0.21216145812731799	ns	0.43689969323229899	0.219606158378093
150	Nussr_Ae	PrecWettestMonth_P	42	-0.118620066067219	0.443141963484463	ns	0.75206996395914105	0.32756646652717902
151	Nussr_Ae	PrecDriestMonth_P	42	-0.26622423278698099	8.0677038307870194E-2	ns	0.36738952842663403	0.12864495927036201
152	Nussr_Ae	PrecSeasonality_P	42	5.7992247102032601E-2	0.708465478472735	ns	1	0.43010577347091
153	Nussr_Ae	PrecWettestQuarter_P	42	-0.16098118629580699	0.29652465885771401	ns	0.65963954286216697	0.26082731213445498
154	Nussr_Ae	PrecDriestQuarter_P	42	-0.107784800542024	0.486169709692365	ns	0.75884744824726102	0.34488976851481101
155	Nussr_Ae	PrecWarmestQuarter_P	42	-0.12104280923650799	0.43381682096205298	ns	0.75206996395914105	0.32363971046324003
156	Nussr_Ae	PrecColdestQuarter_P	42	-0.23484132596960799	0.124915366990635	ns	0.36738952842663403	0.16710146585594901
157	Nussr_He	Slope	42	-3.0220629239240501E-2	0.845600871418142	ns	1	0.47390536007150003
158	Nussr_He	LAT	42	-0.46533849409229	1.4582217941480401E-3	*	2.19193476893846E-2	7.1400114575092301E-3
159	Nussr_He	LONG	42	0.77192212660473503	8.5265878594099601E-10	***	4.8725042638643203E-7	4.2376431164894998E-8
160	Nussr_He	Elevation	42	0.101258678886246	0.51309765686075604	ns	0.75884744824726102	0.35505459136309903
161	Nussr_He	AnMeanTemp_MH	42	0.264221509160179	8.30706848264567E-2	ns	0.36738952842663403	0.13109978653334101
162	Nussr_He	MeanDiurnalRange_MH	42	-0.46842198394608697	1.3422117562725199E-3	*	2.19193476893846E-2	6.7468226657514197E-3
163	Nussr_He	Isothermality_MH	42	-0.54449764301388803	1.3292067788845099E-4	**	4.7317634930783099E-3	1.1706268217318301E-3
164	Nussr_He	TempSeasonality_MH	42	0.46231212073765199	1.58065328820482E-3	*	2.19193476893846E-2	7.5334508045844604E-3
165	Nussr_He	MaxTempWarmMonth_MH	42	0.198302698807023	0.19691798356300999	ns	0.42964197916221097	0.21148393819245201
166	Nussr_He	MinTempColdMonth_MH	42	0.37816404924786501	1.1373428848296899E-2	*	0.122953797009867	3.27027194483865E-2
167	Nussr_He	TemAnRange_MH	42	-0.179808760399645	0.24283550092353501	ns	0.43689969323229899	0.23432749184226101
168	Nussr_He	MeanTempWettestQuarter_MH	42	0.29461666702221201	5.2217532744536499E-2	ns	0.29007269207465902	9.6512358648451396E-2
169	Nussr_He	MeanTempDriestQuarter_MH	42	-0.29873747780319099	4.8862238390496401E-2	*	0.29007269207465902	9.2283800980288003E-2
170	Nussr_He	MeanTempWarmestQuarter_MH	42	0.31128991010636797	3.9702179572314401E-2	*	0.25820369249420999	7.9951582713454802E-2
171	Nussr_He	MeanTempColdestQuarter_MH	42	0.29022122958801999	5.59985723627099E-2	ns	0.300797627982128	0.10113625097276301
172	Nussr_He	AnnPrec_MH	42	-0.20107790941720699	0.190596431534829	ns	0.42964197916221097	0.207981280349256
173	Nussr_He	PrecWettestMonth_MH	42	-6.8230859806675301E-2	0.65988175409062999	ns	1	0.412785935188485
174	Nussr_He	PrecDriestMonth_MH	42	-0.21963639715807501	0.151994839743052	ns	0.36738952842663403	0.18507747215052101
175	Nussr_He	PrecSeasonality_MH	42	0.641458630275348	2.7074016729963401E-6	***	2.12011765303443E-4	4.8642357749554698E-5
176	Nussr_He	PrecWettestQuarter_MH	42	-0.15735777761477901	0.30767286938424099	ns	0.65963954286216697	0.26666916407704
177	Nussr_He	PrecDriestQuarter_MH	42	-0.17418436162952999	0.25813221881711201	ns	0.50181638379073901	0.24119402119503699
178	Nussr_He	PrecWarmestQuarter_MH	42	-6.2294270324380403E-2	0.68789874295834996	ns	1	0.42290012749747902
179	Nussr_He	PrecColdestQuarter_MH	42	-0.35633976640857401	1.7588774841286198E-2	*	0.15627747903582201	4.4709685097650102E-2
180	Nussr_He	AnMeanTemp_LGM	42	0.15240704971188601	0.32333121469033199	ns	0.65963954286216697	0.27459122203898201
181	Nussr_He	MeanDiurnalRange_LGM	42	0.37875751167378502	1.12348701702577E-2	*	0.122953797009867	3.2409328871003902E-2
182	Nussr_He	Isothermality_LGM	42	9.0454949215813096E-2	0.55926329846881995	ns	1	0.373343282285862
183	Nussr_He	TempSeasonality_LGM	42	0.60984598351094599	1.11064144845902E-5	***	1.1527091797872899E-3	1.5134923014208701E-4
184	Nussr_He	MaxTempWarmMonth_LGM	42	0.303192800714494	4.5433037549390203E-2	*	0.276846302114369	8.7811341332860102E-2
185	Nussr_He	MinTempColdMonth_LGM	42	9.4266124345491503E-2	0.54275816339004102	ns	1	0.36636172172339299
186	Nussr_He	TemAnRange_LGM	42	0.49203158014230802	6.9307685209351699E-4	**	1.8133777801419199E-2	4.1087576963452898E-3
187	Nussr_He	MeanTempWettestQuarter_LGM	42	0.116590381734479	0.45103845149965299	ns	0.75206996395914105	0.330835775056604
188	Nussr_He	MeanTempDriestQuarter_LGM	42	0.22037572420264001	0.15058593649101401	ns	0.36738952842663403	0.18422215489979701
189	Nussr_He	MeanTempWarmestQuarter_LGM	42	0.23882475059334099	0.11846083810808	ns	0.36738952842663403	0.162281035531745
190	Nussr_He	MeanTempColdestQuarter_LGM	42	0.104118676280971	0.50120542953217295	ns	0.75884744824726102	0.35062771059166897
191	Nussr_He	AnnPrec_LGM	42	-0.52260929370529696	2.73531547432584E-4	**	8.3867492498996901E-3	2.0109585215284599E-3
192	Nussr_He	PrecWettestMonth_LGM	42	-0.54492910454728605	1.30977194531512E-4	**	4.7317634930783099E-3	1.1576983800706999E-3
193	Nussr_He	PrecDriestMonth_LGM	42	-0.45573140820868002	1.87881170507066E-3	*	3.2201457960216E-2	8.4435180589679994E-3
194	Nussr_He	PrecSeasonality_LGM	42	-0.28571810710763601	6.0096980561300403E-2	ns	0.300797627982128	0.10593145570780201
195	Nussr_He	PrecWettestQuarter_LGM	42	-0.54851936304982296	1.15778171907284E-4	**	4.4028738159882898E-3	1.05336675246059E-3
196	Nussr_He	PrecDriestQuarter_LGM	42	-0.55958466040390198	7.8456625681039499E-5	***	2.9428207396086201E-3	7.7479829156322803E-4
197	Nussr_He	PrecWarmestQuarter_LGM	42	-0.22197259951904899	0.1475756219104	ns	0.36738952842663403	0.182367487580298
198	Nussr_He	PrecColdestQuarter_LGM	42	-0.48764664660189699	7.86418359205633E-4	**	1.9824731188315899E-2	4.5316049360396501E-3
199	Nussr_He	AnMeanTemp_LIG	42	0.249726075639222	0.102085524027861	ns	0.36738952842663403	0.148942701965185
200	Nussr_He	TempSeasonality_LIG	42	0.45915386034856598	1.71805947522109E-3	*	2.19193476893846E-2	7.9507884990440598E-3
201	Nussr_He	MaxTempWarmMonth_LIG	42	0.29768992872282801	4.9698184080289899E-2	*	0.29007269207465902	9.3354501109221694E-2
202	Nussr_He	MinTempColdMonth_LIG	42	0.389394719296975	8.9853844503734702E-3	*	8.3690548955258598E-2	2.7530782169421199E-2
203	Nussr_He	TemAnRange_LIG	42	-1.89041264306066E-3	0.99028313584850003	ns	1	0.51336430407894196
204	Nussr_He	MeanTempWettestQuarter_LIG	42	0.34107877957453298	2.3466970261272101E-2	*	0.156687327454579	5.4456253696128998E-2
205	Nussr_He	MeanTempDriestQuarter_LIG	42	-0.138917294022778	0.36848398629184198	ns	0.65963954286216697	0.29574520019163902
206	Nussr_He	MeanTempWarmestQuarter_LIG	42	0.29490037000640001	5.1980735601964E-2	ns	0.29007269207465902	9.6219870468321506E-2
207	Nussr_He	MeanTempColdestQuarter_LIG	42	0.27838299811724998	6.7282586243758699E-2	ns	0.36738952842663403	0.11390874071806099
208	Nussr_He	AnnPrec_LIG	42	-0.25276764570147697	9.7842045738282202E-2	ns	0.36738952842663403	0.14519834628408501
209	Nussr_He	PrecWettestMonth_LIG	42	-0.35121829137022298	1.94044902949407E-2	*	0.156687327454579	4.7911705468235401E-2
210	Nussr_He	PrecDriestMonth_LIG	42	-0.106465059790279	0.49155506456729697	ns	0.75884744824726102	0.34696337936656702
211	Nussr_He	PrecSeasonality_LIG	42	5.9779356976426598E-2	0.69989592650954602	ns	1	0.42712537534665501
212	Nussr_He	PrecWettestQuarter_LIG	42	-0.30787847552775499	4.2040091411022801E-2	*	0.276846302114369	8.3224958475380501E-2
213	Nussr_He	PrecDriestQuarter_LIG	42	-0.20167333886920699	0.189259103676858	ns	0.42964197916221097	0.207225828156614
214	Nussr_He	PrecWarmestQuarter_LIG	42	-0.17953276056844999	0.24357148569887099	ns	0.43689969323229899	0.23465624702933199
215	Nussr_He	PrecColdestQuarter_LIG	42	-0.41635475358891899	4.936207743665E-3	*	7.0450977903411802E-2	1.7779521919262901E-2
216	Nussr_He	AnMeanTemp_P	42	3.8482516482583599E-2	0.80412875322949096	ns	1	0.46138665151769098
217	Nussr_He	MeanDiurnalRange_P	42	0.240770254640883	0.11540157507137901	ns	0.36738952842663403	0.15991430255938999
218	Nussr_He	Isothermality_P	42	0.28338766462661502	6.2310171092136699E-2	ns	0.300797627982128	0.108426377022765
219	Nussr_He	TempSeasonality_P	42	0.17376084670789499	0.25930954520414001	ns	0.50181638379073901	0.241764102806274
220	Nussr_He	MaxTempWarmMonth_P	42	6.0552597656475297E-2	0.69619939259248298	ns	1	0.42583011517048602
221	Nussr_He	MinTempColdMonth_P	42	-0.13139864116279401	0.39521217315398399	ns	0.65963954286216697	0.30720661883575101
222	Nussr_He	TemAnRange_P	42	0.18623324502375599	0.22612863866595601	ns	0.43689969323229899	0.22656622525900499
223	Nussr_He	MeanTempWettestQuarter_P	42	0.16876995817933099	0.27345367350053501	ns	0.50181638379073901	0.248422964523446
224	Nussr_He	MeanTempDriestQuarter_P	42	-5.3387191145258098E-2	0.73070991462847201	ns	1	0.43769935331878201
225	Nussr_He	MeanTempWarmestQuarter_P	42	2.7883043413022002E-2	0.85741521324476699	ns	1	0.477365817748446
226	Nussr_He	MeanTempColdestQuarter_P	42	-1.99105484738085E-2	0.89792570650988901	ns	1	0.48889342396984697
227	Nussr_He	AnnPrec_P	42	-0.19692980385662701	0.20009935250732599	ns	0.43689969323229899	0.21321384709862101
228	Nussr_He	PrecWettestMonth_P	42	-9.8134220110910095E-2	0.52624948012190498	ns	0.75884744824726102	0.35983987545401502
229	Nussr_He	PrecDriestMonth_P	42	-0.22820873769390501	0.136243570806067	ns	0.36738952842663403	0.175035603392932
230	Nussr_He	PrecSeasonality_P	42	-4.2611520700101598E-3	0.97809948492393195	ns	1	0.51027116528966898
231	Nussr_He	PrecWettestQuarter_P	42	-0.14538873125874199	0.34637054579407101	ns	0.65963954286216697	0.28568354989926498
232	Nussr_He	PrecDriestQuarter_P	42	-5.2324548668101101E-2	0.735874865572822	ns	1	0.43943365293403103
233	Nussr_He	PrecWarmestQuarter_P	42	-4.9179513729533102E-2	0.75122800379388499	ns	1	0.44452637466094003
234	Nussr_He	PrecColdestQuarter_P	42	-0.30823910021293199	4.17877637605584E-2	*	0.276846302114369	8.2874970115610902E-2
235	Nussr_Fi	Slope	42	0.28792338070008799	5.8060938772970902E-2	ns	0.300797627982128	0.103578391152338
236	Nussr_Fi	LAT	42	-0.22883934695080799	0.13513474923896901	ns	0.36738952842663403	0.174286859062668
237	Nussr_Fi	LONG	42	0.19085008993240399	0.21462211126932301	ns	0.43689969323229899	0.220865573865101
238	Nussr_Fi	Elevation	42	0.165879180490037	0.28187426662346798	ns	0.65963954286216697	0.25288089019980903
239	Nussr_Fi	AnMeanTemp_MH	42	-9.4467622439217594E-2	0.54189208828704805	ns	1	0.36599107970727301
240	Nussr_Fi	MeanDiurnalRange_MH	42	-0.283810665916503	6.1903697750736002E-2	ns	0.300797627982128	0.107972961638385
241	Nussr_Fi	Isothermality_MH	42	-0.28158078150931198	6.4070466437821993E-2	ns	0.300797627982128	0.110365597260495
242	Nussr_Fi	TempSeasonality_MH	42	2.76555076165696E-2	0.85856688575787499	ns	1	0.477700712674483
243	Nussr_Fi	MaxTempWarmMonth_MH	42	-0.11885437186773801	0.442235326994391	ns	0.75206996395914105	0.32718784965961201
244	Nussr_Fi	MinTempColdMonth_MH	42	-4.8789768962339601E-2	0.75313738772331495	ns	1	0.44515326569992297
245	Nussr_Fi	TemAnRange_MH	42	-0.21515946753843301	0.16073349533126799	ns	0.36738952842663403	0.190209136274925
246	Nussr_Fi	MeanTempWettestQuarter_MH	42	-0.12967057133146101	0.401511057577982	ns	0.65963954286216697	0.309803320093198
247	Nussr_Fi	MeanTempDriestQuarter_MH	42	4.26664656110258E-2	0.78332014216796197	ns	1	0.45487822421908097
248	Nussr_Fi	MeanTempWarmestQuarter_MH	42	-7.9590700297856906E-2	0.60755805956486597	ns	1	0.39291555021607799
249	Nussr_Fi	MeanTempColdestQuarter_MH	42	-8.7120912356031102E-2	0.57389179963091896	ns	1	0.37940367892662702
250	Nussr_Fi	AnnPrec_MH	42	9.2328418006042703E-2	0.55112054026046498	ns	1	0.36991828337120197
251	Nussr_Fi	PrecWettestMonth_MH	42	0.13779953408079601	0.37238737350310003	ns	0.65963954286216697	0.29746529192829302
252	Nussr_Fi	PrecDriestMonth_MH	42	4.4071246059939097E-2	0.77636614218621702	ns	1	0.45266797422224903
253	Nussr_Fi	PrecSeasonality_MH	42	0.155273304572661	0.31420574261253698	ns	0.65963954286216697	0.27001364682797102
254	Nussr_Fi	PrecWettestQuarter_MH	42	0.117789266656924	0.446364944452396	ns	0.75206996395914105	0.32890695705502099
255	Nussr_Fi	PrecDriestQuarter_MH	42	6.5344104396156205E-2	0.67345095142760203	ns	1	0.41772834303133799
256	Nussr_Fi	PrecWarmestQuarter_MH	42	0.128392609806709	0.40620639873541098	ns	0.65963954286216697	0.31171420743281703
257	Nussr_Fi	PrecColdestQuarter_MH	42	4.7005433931076999E-2	0.76189739101093001	ns	1	0.44801131555481999
258	Nussr_Fi	AnMeanTemp_LGM	42	-0.13625429746163301	0.37782406004337798	ns	0.65963954286216697	0.29983413695120797
259	Nussr_Fi	MeanDiurnalRange_LGM	42	-2.82307519360806E-2	0.85565585215797602	ns	1	0.47685338304221903
260	Nussr_Fi	Isothermality_LGM	42	-0.114806706774593	0.45804071705263899	ns	0.75884744824726102	0.33371029965824101
261	Nussr_Fi	TempSeasonality_LGM	42	6.5550781441104697E-2	0.672475990272139	ns	1	0.41737600164838301
262	Nussr_Fi	MaxTempWarmMonth_LGM	42	-8.1307864331418803E-2	0.59980645709623404	ns	1	0.389856865932866
263	Nussr_Fi	MinTempColdMonth_LGM	42	-0.144681245363249	0.34874760267660598	ns	0.65963954286216697	0.28679172599214803
264	Nussr_Fi	TemAnRange_LGM	42	1.86878668666389E-2	0.90416386540293703	ns	1	0.49062351563867601
265	Nussr_Fi	MeanTempWettestQuarter_LGM	42	-0.14564290935740501	0.34551897582020102	ns	0.65963954286216697	0.28528494639940799
266	Nussr_Fi	MeanTempDriestQuarter_LGM	42	-0.110053810458265	0.476983131265936	ns	0.75884744824726102	0.34130390716949499
267	Nussr_Fi	MeanTempWarmestQuarter_LGM	42	-0.10345449972410301	0.50395455303106795	ns	0.75884744824726102	0.35165967559433298
268	Nussr_Fi	MeanTempColdestQuarter_LGM	42	-0.15139317767095101	0.32659859325838703	ns	0.65963954286216697	0.27620418334867702
269	Nussr_Fi	AnnPrec_LGM	42	-3.5107466279243597E-2	0.82101311798980703	ns	1	0.46655455237384502
270	Nussr_Fi	PrecWettestMonth_LGM	42	-4.3714356520674402E-2	0.77813121819987796	ns	1	0.453230679170184
271	Nussr_Fi	PrecDriestMonth_LGM	42	-3.4756285439794199E-2	0.82277470981131295	ns	1	0.467088026178344
272	Nussr_Fi	PrecSeasonality_LGM	42	2.5834586433859601E-2	0.86779373569870499	ns	1	0.48036837458347398
273	Nussr_Fi	PrecWettestQuarter_LGM	42	-4.0354521574262399E-2	0.79480098604731098	ns	1	0.45848847498108303
274	Nussr_Fi	PrecDriestQuarter_LGM	42	-7.2279593683409901E-2	0.641031748641538	ns	1	0.405779160871449
275	Nussr_Fi	PrecWarmestQuarter_LGM	42	-1.4936832495366099E-2	0.92333577499896402	ns	1	0.49586809628967499
276	Nussr_Fi	PrecColdestQuarter_LGM	42	-4.1654819601469901E-3	0.97859107367561804	ns	1	0.51039672903027
277	Nussr_Fi	AnMeanTemp_LIG	42	-0.156669484135811	0.30982037377023802	ns	0.65963954286216697	0.26777488891990903
278	Nussr_Fi	TempSeasonality_LIG	42	2.1780848192387899E-2	0.88839525737499203	ns	1	0.486227436729052
279	Nussr_Fi	MaxTempWarmMonth_LIG	42	-0.12920541193829499	0.40321644736923201	ns	0.65963954286216697	0.310499793966663
280	Nussr_Fi	MinTempColdMonth_LIG	42	-9.6375080756291295E-2	0.53372656772501104	ns	0.75884744824726102	0.36251017826195497
281	Nussr_Fi	TemAnRange_LIG	42	-0.18329663227534501	0.233664443068717	ns	0.43689969323229899	0.23013940293391499
282	Nussr_Fi	MeanTempWettestQuarter_LIG	42	4.6885308668650899E-2	0.76248820466871203	ns	1	0.44820301565763099
283	Nussr_Fi	MeanTempDriestQuarter_LIG	42	-0.26597594587444201	8.09708244247591E-2	ns	0.36738952842663403	0.12894899694600101
284	Nussr_Fi	MeanTempWarmestQuarter_LIG	42	-0.136350561574301	0.37748399895641199	ns	0.65963954286216697	0.29968687616378697
285	Nussr_Fi	MeanTempColdestQuarter_LIG	42	-0.14768174629320999	0.33873489337030299	ns	0.65963954286216697	0.28207883819435298
286	Nussr_Fi	AnnPrec_LIG	42	0.13123470689644301	0.39580723632253101	ns	0.65963954286216697	0.30745358001255602
287	Nussr_Fi	PrecWettestMonth_LIG	42	0.12075689218148	0.43491159175592498	ns	0.75206996395914105	0.32410447087551902
288	Nussr_Fi	PrecDriestMonth_LIG	42	0.169209599190564	0.27218771442133599	ns	0.50181638379073901	0.24784089533100501
289	Nussr_Fi	PrecSeasonality_LIG	42	-8.2219489151966502E-2	0.595708826372637	ns	1	0.388227506819874
290	Nussr_Fi	PrecWettestQuarter_LIG	42	0.11927977584616101	0.44059186161487002	ns	0.75206996395914105	0.326499804063699
291	Nussr_Fi	PrecDriestQuarter_LIG	42	0.108285948000825	0.48413280631153099	ns	0.75884744824726102	0.34410001408133101
292	Nussr_Fi	PrecWarmestQuarter_LIG	42	0.13703969956252901	0.375054874535663	ns	0.65963954286216697	0.29863144674025199
293	Nussr_Fi	PrecColdestQuarter_LIG	42	7.3834943353070601E-2	0.63384847213504902	ns	1	0.40306484779740198
294	Nussr_Fi	AnMeanTemp_P	42	-0.15977620148746999	0.300202774435953	ns	0.65963954286216697	0.26277381272421402
295	Nussr_Fi	MeanDiurnalRange_P	42	-0.177603141056486	0.24875921916311799	ns	0.43689969323229899	0.23694361585972601
296	Nussr_Fi	Isothermality_P	42	-0.13765292929574499	0.37290116501099602	ns	0.65963954286216697	0.29769049226442901
297	Nussr_Fi	TempSeasonality_P	42	-0.178725216935334	0.24573356042463601	ns	0.43689969323229899	0.235615876318745
298	Nussr_Fi	MaxTempWarmMonth_P	42	-0.175827178360833	0.25359919925117702	ns	0.43689969323229899	0.239031486939906
299	Nussr_Fi	MinTempColdMonth_P	42	-5.7338668161416903E-2	0.71160849222990796	ns	1	0.43119112201333898
300	Nussr_Fi	TemAnRange_P	42	-0.22418355844774601	0.143481173702451	ns	0.36738952842663403	0.17978375476480299
301	Nussr_Fi	MeanTempWettestQuarter_P	42	-6.9869365116806303E-2	0.65222731330802897	ns	1	0.40996070934142598
302	Nussr_Fi	MeanTempDriestQuarter_P	42	-0.229650963709878	0.13371756341560101	ns	0.36738952842663403	0.17332135982244901
303	Nussr_Fi	MeanTempWarmestQuarter_P	42	-0.169094308342739	0.27251932314913002	ns	0.50181638379073901	0.247993622440008
304	Nussr_Fi	MeanTempColdestQuarter_P	42	-0.12656607809033801	0.412971781855003	ns	0.75206996395914105	0.31459375752573698
305	Nussr_Fi	AnnPrec_P	42	1.60052888534405E-3	0.99177310481553005	ns	1	0.51373989246024898
306	Nussr_Fi	PrecWettestMonth_P	42	6.64439464971599E-2	0.66826876507881905	ns	1	0.41585064869120703
307	Nussr_Fi	PrecDriestMonth_P	42	-3.72769605442278E-2	0.81015010670744203	ns	1	0.46324109165267802
308	Nussr_Fi	PrecSeasonality_P	42	0.10698406356866599	0.48943353496744801	ns	0.75884744824726102	0.34614897716050902
309	Nussr_Fi	PrecWettestQuarter_P	42	3.0653427177569401E-2	0.84341706333581501	ns	1	0.47326069165021101
310	Nussr_Fi	PrecDriestQuarter_P	42	-2.5523407363259799E-2	0.86937229432611496	ns	1	0.48082203915131899
311	Nussr_Fi	PrecWarmestQuarter_P	42	-5.1643046698568902E-2	0.73919337376459704	ns	1	0.44054231574840502
312	Nussr_Fi	PrecColdestQuarter_P	42	-6.2844757540157198E-2	0.68528263654756405	ns	1	0.42197047910128399
313	Nussr_A_50	Slope	42	-0.18998743639688501	0.216740572236889	ns	0.43689969323229899	0.22193821127489699
314	Nussr_A_50	LAT	42	-0.26737695904612502	7.9323983847146506E-2	ns	0.36738952842663403	0.127234622614909
315	Nussr_A_50	LONG	42	0.79541700644986602	1.1150822652024999E-10	***	1.4887007779895101E-7	6.7294086431470996E-9
316	Nussr_A_50	Elevation	42	-0.115010063888213	0.45723943137337097	ns	0.75884744824726102	0.33338298781727699
317	Nussr_A_50	AnMeanTemp_MH	42	0.456274757319929	1.85243406672478E-3	*	2.7507331873233499E-2	8.3610068312433405E-3
318	Nussr_A_50	MeanDiurnalRange_MH	42	-0.31513655087472903	3.71946729041958E-2	*	0.25820369249420999	7.6396051498793804E-2
319	Nussr_A_50	Isothermality_MH	42	-0.48023116449291497	9.7007804408571997E-4	**	2.19193476893846E-2	5.3311998849954996E-3
320	Nussr_A_50	TempSeasonality_MH	42	0.633299687334962	3.9567400509469701E-6	***	5.1366548392784805E-4	6.6540355768049294E-5
321	Nussr_A_50	MaxTempWarmMonth_MH	42	0.40424761675760301	6.49833661643507E-3	*	8.3690548955258598E-2	2.1905091128398099E-2
322	Nussr_A_50	MinTempColdMonth_MH	42	0.55156578399212197	1.0415780310384401E-4	**	4.4028738159882898E-3	9.7095802373710197E-4
323	Nussr_A_50	TemAnRange_MH	42	3.29355387604644E-2	0.83192155452080196	ns	1	0.46984095688424599
324	Nussr_A_50	MeanTempWettestQuarter_MH	42	0.48725475651392702	7.9528400160817003E-4	**	2.19193476893846E-2	4.5709128385691602E-3
325	Nussr_A_50	MeanTempDriestQuarter_MH	42	-0.32809457420001398	2.9685407380080801E-2	*	0.25820369249420999	6.4845923197830405E-2
326	Nussr_A_50	MeanTempWarmestQuarter_MH	42	0.504137526565546	4.8465563977619102E-4	**	1.5984275683372101E-2	3.0964076154290899E-3
327	Nussr_A_50	MeanTempColdestQuarter_MH	42	0.47244605021226099	1.2031829154906799E-3	*	2.19193476893846E-2	6.2471501880116201E-3
328	Nussr_A_50	AnnPrec_MH	42	-0.40861571445827199	5.89136658514911E-3	*	8.3690548955258598E-2	2.0356740567034199E-2
329	Nussr_A_50	PrecWettestMonth_MH	42	-0.27930930828725897	6.6339259168860298E-2	ns	0.300797627982128	0.112808071379897
330	Nussr_A_50	PrecDriestMonth_MH	42	-0.37348866237545097	1.25170315274512E-2	*	0.122953797009867	3.5053520698541799E-2
331	Nussr_A_50	PrecSeasonality_MH	42	0.63787456751021798	3.2028007425707799E-6	***	5.1366548392784805E-4	5.5224509749946503E-5
332	Nussr_A_50	PrecWettestQuarter_MH	42	-0.35968811678549101	1.6481003920418399E-2	*	0.15627747903582201	4.2662509280786E-2
333	Nussr_A_50	PrecDriestQuarter_MH	42	-0.36652714687403598	1.44009036199838E-2	*	0.122953797009867	3.8669983026420301E-2
334	Nussr_A_50	PrecWarmestQuarter_MH	42	-0.24278552815514101	0.11229611859783099	ns	0.36738952842663403	0.15745530849440201
335	Nussr_A_50	PrecColdestQuarter_MH	42	-0.54957419926099105	1.11627645847431E-4	**	4.4028738159882898E-3	1.0243905412968401E-3
336	Nussr_A_50	AnMeanTemp_LGM	42	0.35418440136719698	1.83346187754258E-2	*	0.15627747903582201	4.6046956182448598E-2
337	Nussr_A_50	MeanDiurnalRange_LGM	42	0.43904579233035002	2.8686438408783198E-3	*	6.54798356757927E-2	1.1563061501908899E-2
338	Nussr_A_50	Isothermality_LGM	42	7.5883148492080901E-2	0.62443956101178499	ns	1	0.39947180620961698
339	Nussr_A_50	TempSeasonality_LGM	42	0.74507171897129298	6.6190585359074497E-9	***	6.9767258842069404E-7	2.2150251431561099E-7
340	Nussr_A_50	MaxTempWarmMonth_LGM	42	0.481562389041226	9.3452974249321797E-4	**	2.19193476893846E-2	5.1820250697272204E-3
341	Nussr_A_50	MinTempColdMonth_LGM	42	0.29414123052915803	5.2616311713175198E-2	ns	0.29007269207465902	9.7002934575299807E-2
342	Nussr_A_50	TemAnRange_LGM	42	0.59929829987223804	1.7206184337595699E-5	***	1.1527091797872899E-3	2.1870124645376499E-4
343	Nussr_A_50	MeanTempWettestQuarter_LGM	42	0.33000385725700498	2.8693444446680198E-2	*	0.23263938142013199	6.3236155080122203E-2
344	Nussr_A_50	MeanTempDriestQuarter_LGM	42	0.41841262902350002	4.70615555718499E-3	*	7.0450977903411802E-2	1.7152648893260201E-2
345	Nussr_A_50	MeanTempWarmestQuarter_LGM	42	0.43650166458685902	3.0542527322954499E-3	*	7.0450977903411802E-2	1.21721456044343E-2
346	Nussr_A_50	MeanTempColdestQuarter_LGM	42	0.30044296372208901	4.75256211066062E-2	*	0.29007269207465902	9.0547398887782002E-2
347	Nussr_A_50	AnnPrec_LGM	42	-0.67573857644841295	4.8307345259066903E-7	***	1.29917724318786E-4	1.1030862623244301E-5
348	Nussr_A_50	PrecWettestMonth_LGM	42	-0.704319722639559	9.5559659369727999E-8	***	3.26292260654752E-5	2.77208536862669E-6
349	Nussr_A_50	PrecDriestMonth_LGM	42	-0.591325600096408	2.37122597378476E-5	***	2.0776613338314202E-3	2.88875755204398E-4
350	Nussr_A_50	PrecSeasonality_LGM	42	-0.50237493306083603	5.1098720406950301E-4	**	1.5984275683372101E-2	3.23063549063347E-3
351	Nussr_A_50	PrecWettestQuarter_LGM	42	-0.702716440598391	1.05176279768892E-7	***	3.26292260654752E-5	3.0251891566807802E-6
352	Nussr_A_50	PrecDriestQuarter_LGM	42	-0.67961100569769906	3.9194965272054199E-7	***	4.43708843467194E-5	9.3904415322772197E-6
353	Nussr_A_50	PrecWarmestQuarter_LGM	42	-0.389083475340739	9.0452319180140892E-3	*	8.3690548955258598E-2	2.7653561716362102E-2
354	Nussr_A_50	PrecColdestQuarter_LGM	42	-0.65586306091914004	1.3475287404189301E-6	***	2.12011765303443E-4	2.7363654361051501E-5
355	Nussr_A_50	AnMeanTemp_LIG	42	0.45796600310690699	1.77241570410176E-3	*	2.19193476893846E-2	8.10927405733179E-3
356	Nussr_A_50	TempSeasonality_LIG	42	0.62254856858311003	6.4172089983960404E-6	***	5.1366548392784805E-4	9.9872853311135302E-5
357	Nussr_A_50	MaxTempWarmMonth_LIG	42	0.50894185363766298	4.18959366079231E-4	**	9.1421788315247405E-3	2.7525329358608799E-3
358	Nussr_A_50	MinTempColdMonth_LIG	42	0.57271791487000101	4.8541185425527399E-5	***	2.9428207396086201E-3	5.3286249110284496E-4
359	Nussr_A_50	TemAnRange_LIG	42	0.23246786643556999	0.12888481036331301	ns	0.36738952842663403	0.16995504703469599
360	Nussr_A_50	MeanTempWettestQuarter_LIG	42	0.54234846643813495	1.4299699883475999E-4	**	4.7317634930783099E-3	1.23618456549448E-3
361	Nussr_A_50	MeanTempDriestQuarter_LIG	42	-5.5027265677995402E-2	0.72276148524504003	ns	1	0.43500934583034201
362	Nussr_A_50	MeanTempWarmestQuarter_LIG	42	0.50350413729780596	4.9397417544414196E-4	**	1.5984275683372101E-2	3.1442316355293899E-3
363	Nussr_A_50	MeanTempColdestQuarter_LIG	42	0.475473633278783	1.1071870350969899E-3	*	2.19193476893846E-2	5.8824846862244699E-3
364	Nussr_A_50	AnnPrec_LIG	42	-0.47029162080563602	1.27593425844099E-3	*	2.19193476893846E-2	6.5126554223514602E-3
365	Nussr_A_50	PrecWettestMonth_LIG	42	-0.55549771318233299	9.0728468760792704E-5	***	4.4028738159882898E-3	8.7052168281611796E-4
366	Nussr_A_50	PrecDriestMonth_LIG	42	-0.29518000852152798	5.1748178762983703E-2	ns	0.29007269207465902	9.59317582135161E-2
367	Nussr_A_50	PrecSeasonality_LIG	42	0.16033518898725599	0.29849288288616199	ns	0.65963954286216697	0.26187128742340299
368	Nussr_A_50	PrecWettestQuarter_LIG	42	-0.52178548441928196	2.8079604061954602E-4	**	8.3867492498996901E-3	2.0513030422465001E-3
369	Nussr_A_50	PrecDriestQuarter_LIG	42	-0.39574440845674003	7.8366871603257008E-3	*	8.3690548955258598E-2	2.5065336146967501E-2
370	Nussr_A_50	PrecWarmestQuarter_LIG	42	-0.37025416192789101	1.3364397848874899E-2	*	0.122953797009867	3.6717882445285101E-2
371	Nussr_A_50	PrecColdestQuarter_LIG	42	-0.61098630089722905	1.0583031807180799E-5	***	5.1366548392784805E-4	1.4624764024754201E-4
372	Nussr_A_50	AnMeanTemp_P	42	0.241476420502829	0.11430608137213701	ns	0.36738952842663403	0.15905346116132199
373	Nussr_A_50	MeanDiurnalRange_P	42	0.43011150226869699	3.5677287759340501E-3	*	7.0450977903411802E-2	1.38171653942981E-2
374	Nussr_A_50	Isothermality_P	42	0.48315083754890498	8.9363708333896504E-4	**	2.19193476893846E-2	5.0070701310446896E-3
375	Nussr_A_50	TempSeasonality_P	42	0.169050227939119	0.272646181094095	ns	0.50181638379073901	0.248052000104203
376	Nussr_A_50	MaxTempWarmMonth_P	42	0.25486221924053398	9.49996745206836E-2	ns	0.36738952842663403	0.14261767857072499
377	Nussr_A_50	MinTempColdMonth_P	42	6.11850050449377E-2	0.69318127977276001	ns	1	0.424768221401223
378	Nussr_A_50	TemAnRange_P	42	0.34138002266020501	2.33367607479457E-2	*	0.156687327454579	5.42587292695903E-2
379	Nussr_A_50	MeanTempWettestQuarter_P	42	0.40849158033178501	5.9079107997312297E-3	*	8.3690548955258598E-2	2.0399972134904298E-2
380	Nussr_A_50	MeanTempDriestQuarter_P	42	4.8000069583721001E-2	0.75701062803473396	ns	1	0.44642059572255
381	Nussr_A_50	MeanTempWarmestQuarter_P	42	0.21808173512614901	0.154989001816736	ns	0.36738952842663403	0.186868903112027
382	Nussr_A_50	MeanTempColdestQuarter_P	42	0.18756575072856799	0.22276497201845	ns	0.43689969323229899	0.22493113300928499
383	Nussr_A_50	AnnPrec_P	42	-0.33606043988760498	2.5727044661500099E-2	*	0.23263938142013199	5.8338028836997201E-2
384	Nussr_A_50	PrecWettestMonth_P	42	-0.23280602462118899	0.12831356695787299	ns	0.36738952842663403	0.169549406706301
385	Nussr_A_50	PrecDriestMonth_P	42	-0.28400572616228797	6.1716972871482999E-2	ns	0.300797627982128	0.10776395538719601
386	Nussr_A_50	PrecSeasonality_P	42	-0.11760255230130399	0.44709104480392597	ns	0.75206996395914105	0.32920778641847898
387	Nussr_A_50	PrecWettestQuarter_P	42	-0.28047475855823301	6.5167347122263297E-2	ns	0.300797627982128	0.11155432210583199
388	Nussr_A_50	PrecDriestQuarter_P	42	-0.14358205186332301	0.35246050195586698	ns	0.65963954286216697	0.28850958645161401
389	Nussr_A_50	PrecWarmestQuarter_P	42	-0.117620255199555	0.44702217347492701	ns	0.75206996395914105	0.329179270821092
390	Nussr_A_50	PrecColdestQuarter_P	42	-0.46368127171722101	1.5241786514956399E-3	*	2.19193476893846E-2	7.3546019908392202E-3
391	Nussr_P	Slope	42	1.5636922654700999E-2	0.91975395748927602	ns	1	0.49489648993639401
392	Nussr_P	LAT	42	-0.22555888067629101	0.14097695843717101	ns	0.36738952842663403	0.17816764155697301
393	Nussr_P	LONG	42	0.40801232152008998	5.97216406676604E-3	*	8.3690548955258598E-2	2.05673136485411E-2
394	Nussr_P	Elevation	42	-3.69264332579783E-2	0.81190292515351403	ns	1	0.46377852266370301
395	Nussr_P	AnMeanTemp_MH	42	0.12768481705370899	0.40882042533409402	ns	0.65963954286216697	0.31276903272895901
396	Nussr_P	MeanDiurnalRange_MH	42	-0.28448705318024398	6.12581357484741E-2	ns	0.300797627982128	0.10724843670466799
397	Nussr_P	Isothermality_MH	42	-0.349409581233253	2.0082329216611499E-2	*	0.156687327454579	4.9061312156347701E-2
398	Nussr_P	TempSeasonality_MH	42	0.23967678976677501	0.117113568440043	ns	0.36738952842663403	0.161245436536261
399	Nussr_P	MaxTempWarmMonth_MH	42	8.5730172731767196E-2	0.58004502768188404	ns	1	0.38191799936902998
400	Nussr_P	MinTempColdMonth_MH	42	0.17695026039678399	0.25053120666735401	ns	0.43689969323229899	0.23771310912971999
401	Nussr_P	TemAnRange_MH	42	-0.102746172830877	0.50689484827721498	ns	0.75884744824726102	0.35275764375781599
402	Nussr_P	MeanTempWettestQuarter_MH	42	0.13513000202690401	0.381809182509186	ns	0.65963954286216697	0.301550926148624
403	Nussr_P	MeanTempDriestQuarter_MH	42	0.102458125313955	0.50809302577695203	ns	0.75884744824726102	0.35320337222859999
404	Nussr_P	MeanTempWarmestQuarter_MH	42	0.15196631906972599	0.32474901412389701	ns	0.65963954286216697	0.27529279096946102
405	Nussr_P	MeanTempColdestQuarter_MH	42	0.13731759135597599	0.37407798110625501	ns	0.65963954286216697	0.298205249545344
406	Nussr_P	AnnPrec_MH	42	-9.8056260397054396E-2	0.52657974611511804	ns	0.75884744824726102	0.359958583156819
407	Nussr_P	PrecWettestMonth_MH	42	-4.7186875396186101E-2	0.761005258696	ns	1	0.44772159465207501
408	Nussr_P	PrecDriestMonth_MH	42	-0.134478524416871	0.38412970539450803	ns	0.65963954286216697	0.30254307999390101
409	Nussr_P	PrecSeasonality_MH	42	0.30421217769765602	4.4676581316766197E-2	*	0.276846302114369	8.6807729726314994E-2
410	Nussr_P	PrecWettestQuarter_MH	42	-9.7219776129288907E-2	0.53012980801306098	ns	0.75884744824726102	0.36123013804946902
411	Nussr_P	PrecDriestQuarter_MH	42	-4.9222762533947001E-2	0.75101621543072095	ns	1	0.44445675278330699
412	Nussr_P	PrecWarmestQuarter_MH	42	-9.0849861996084094E-2	0.55754219629827095	ns	1	0.372622460938137
413	Nussr_P	PrecColdestQuarter_MH	42	-0.13866097540845501	0.36937691400760703	ns	0.65963954286216697	0.29614012319324501
414	Nussr_P	AnMeanTemp_LGM	42	6.1012283652046202E-2	0.69400511525670106	ns	1	0.42505846948887599
415	Nussr_P	MeanDiurnalRange_LGM	42	0.22317237463131701	0.14534322571546801	ns	0.36738952842663403	0.180967661288299
416	Nussr_P	Isothermality_LGM	42	-9.1957381651758003E-3	0.95275871747087704	ns	1	0.50371011778356201
417	Nussr_P	TempSeasonality_LGM	42	0.35911033693085898	1.6667828101663101E-2	*	0.15627747903582201	4.3013013382279898E-2
418	Nussr_P	MaxTempWarmMonth_LGM	42	0.15042141795949299	0.32974958827369999	ns	0.65963954286216697	0.27774694281345902
419	Nussr_P	MinTempColdMonth_LGM	42	-6.2909347161347797E-3	0.96767187849113301	ns	1	0.50759244519083102
420	Nussr_P	TemAnRange_LGM	42	0.31104775532179102	3.9864547853462801E-2	*	0.25820369249420999	8.0177025592208601E-2
421	Nussr_P	MeanTempWettestQuarter_LGM	42	5.9062379017525798E-2	0.70332962844403302	ns	1	0.42832331511115801
422	Nussr_P	MeanTempDriestQuarter_LGM	42	9.9381550358618106E-2	0.52097924170234799	ns	0.75884744824726102	0.35793598539475102
423	Nussr_P	MeanTempWarmestQuarter_LGM	42	0.11421127404692701	0.46039125400789199	ns	0.75884744824726102	0.33466755590284802
424	Nussr_P	MeanTempColdestQuarter_LGM	42	2.4071723701595799E-2	0.87674297505021404	ns	1	0.482929869340262
425	Nussr_P	AnnPrec_LGM	42	-0.24729892325684	0.105571921124219	ns	0.36738952842663403	0.15192587986475101
426	Nussr_P	PrecWettestMonth_LGM	42	-0.24448322368206299	0.10972966876082101	ns	0.36738952842663403	0.15537869041497099
427	Nussr_P	PrecDriestMonth_LGM	42	-0.25601296095252202	9.3465466998355104E-2	ns	0.36738952842663403	0.14119966062653599
428	Nussr_P	PrecSeasonality_LGM	42	1.55371250317919E-2	0.92026445016435499	ns	1	0.49503519532478601
429	Nussr_P	PrecWettestQuarter_LGM	42	-0.243811143721164	0.110740273263295	ns	0.36738952842663403	0.15620129582119699
430	Nussr_P	PrecDriestQuarter_LGM	42	-0.31098236437681798	3.9908486399637302E-2	*	0.25820369249420999	8.0237934776087094E-2
431	Nussr_P	PrecWarmestQuarter_LGM	42	-0.20082763163536399	0.19116054927591	ns	0.42964197916221097	0.20829841188947801
432	Nussr_P	PrecColdestQuarter_LGM	42	-0.20859904450406599	0.174191465197927	ns	0.42040322565730198	0.19837346419489199
433	Nussr_P	AnMeanTemp_LIG	42	0.17046847137743101	0.26858416900343701	ns	0.50181638379073901	0.24616930268199499
434	Nussr_P	TempSeasonality_LIG	42	0.25240837724642201	9.8336089384278805E-2	ns	0.36738952842663403	0.14564086912591001
435	Nussr_P	MaxTempWarmMonth_LIG	42	0.18625362504944401	0.226076931452278	ns	0.43689969323229899	0.22654128109916299
436	Nussr_P	MinTempColdMonth_LIG	42	0.23162770159735999	0.13031232309820501	ns	0.36738952842663403	0.17096148967244701
437	Nussr_P	TemAnRange_LIG	42	2.9191513371900499E-2	0.850798139804955	ns	1	0.47543328519932199
438	Nussr_P	MeanTempWettestQuarter_LIG	42	8.7752024261727596E-2	0.571109357846598	ns	1	0.37825999394476501
439	Nussr_P	MeanTempDriestQuarter_LIG	42	0.16042573477281399	0.29821650265094901	ns	0.65963954286216697	0.26172502121900099
440	Nussr_P	MeanTempWarmestQuarter_LIG	42	0.19123654660740899	0.21367775210728701	ns	0.43689969323229899	0.22038396055300699
441	Nussr_P	MeanTempColdestQuarter_LIG	42	0.18161290800121699	0.23806166132940601	ns	0.43689969323229899	0.232168850840828
442	Nussr_P	AnnPrec_LIG	42	-0.173673199997673	0.25955364064263903	ns	0.50181638379073901	0.24188198600057501
443	Nussr_P	PrecWettestMonth_LIG	42	-0.22688629441880501	0.13859082471050099	ns	0.36738952842663403	0.17660161341451
444	Nussr_P	PrecDriestMonth_LIG	42	-0.14250746759526001	0.35611348522344199	ns	0.65963954286216697	0.29018434642639401
445	Nussr_P	PrecSeasonality_LIG	42	0.18387760799087499	0.23216012563625801	ns	0.43689969323229899	0.22943584717078
446	Nussr_P	PrecWettestQuarter_LIG	42	-0.195071453120153	0.20446301585878601	ns	0.43689969323229899	0.21556933140720699
447	Nussr_P	PrecDriestQuarter_LIG	42	-0.18935949162652799	0.21829173778747099	ns	0.43689969323229899	0.222716880292845
448	Nussr_P	PrecWarmestQuarter_LIG	42	-0.18430799533241801	0.23105000669298001	ns	0.43689969323229899	0.22891357634865001
449	Nussr_P	PrecColdestQuarter_LIG	42	-0.224007774969079	0.14380359869648601	ns	0.36738952842663403	0.179989830254105
450	Nussr_P	AnMeanTemp_P	42	2.6586258807031599E-2	0.86398273597588804	ns	1	0.47926985061466099
451	Nussr_P	MeanDiurnalRange_P	42	5.8784583889210998E-2	0.70466159941831097	ns	1	0.42878666162880802
452	Nussr_P	Isothermality_P	42	0.10511590497639201	0.49709218035420599	ns	0.75884744824726102	0.34907387538690199
453	Nussr_P	TempSeasonality_P	42	-0.10689289387337	0.48980586460258102	ns	0.75884744824726102	0.34629213813229198
454	Nussr_P	MaxTempWarmMonth_P	42	7.0130148055599301E-3	0.96396353026290604	ns	1	0.50663273995328395
455	Nussr_P	MinTempColdMonth_P	42	3.4307777091582801E-2	0.82502576679957995	ns	1	0.46776817684547201
456	Nussr_P	TemAnRange_P	42	-1.4371041408856E-2	0.92623158688429497	ns	1	0.49665088789099898
457	Nussr_P	MeanTempWettestQuarter_P	42	7.0543632819422206E-2	0.64908757278533302	ns	1	0.408793964548607
458	Nussr_P	MeanTempDriestQuarter_P	42	9.8477501095798198E-2	0.524796430259591	ns	0.75884744824726102	0.35931676453408201
459	Nussr_P	MeanTempWarmestQuarter_P	42	5.8483948093996097E-3	0.96994494509705698	ns	1	0.50817886196082596
460	Nussr_P	MeanTempColdestQuarter_P	42	2.91685767795468E-2	0.85091404683869398	ns	1	0.47546725910253002
461	Nussr_P	AnnPrec_P	42	-0.137158260014628	0.37463790458791102	ns	0.65963954286216697	0.29844965490240299
462	Nussr_P	PrecWettestMonth_P	42	-7.8618257178697998E-2	0.61196686227747998	ns	1	0.39464156572433901
463	Nussr_P	PrecDriestMonth_P	42	-0.30109048011037198	4.7025975937292498E-2	*	0.29007269207465902	8.98904545643089E-2
464	Nussr_P	PrecSeasonality_P	42	0.178134692389325	0.24732278502465399	ns	0.43689969323229899	0.236315461186446
465	Nussr_P	PrecWettestQuarter_P	42	-8.4731344353935006E-2	0.58448257672959003	ns	1	0.38371865476422201
466	Nussr_P	PrecDriestQuarter_P	42	-0.18468292555711699	0.230085897945389	ns	0.43689969323229899	0.22845785986992501
467	Nussr_P	PrecWarmestQuarter_P	42	-0.199687808192058	0.19374464927260501	ns	0.42964197916221097	0.20973959852802901
468	Nussr_P	PrecColdestQuarter_P	42	-0.16938949404294201	0.27167081841163898	ns	0.50181638379073901	0.247602464660754
469	Nussr_P_50	Slope	42	-4.6255900150461403E-2	0.76558600639693997	ns	1	0.44920597766150899
470	Nussr_P_50	LAT	42	-5.6951353671011201E-2	0.71347329486572397	ns	1	0.431833125626292
471	Nussr_P_50	LONG	42	0.38793632248036902	9.2687825173155408E-3	*	8.3690548955258598E-2	2.81074754764296E-2
472	Nussr_P_50	Elevation	42	-0.187693661891216	0.22244390918235299	ns	0.43689969323229899	0.22477373298773801
473	Nussr_P_50	AnMeanTemp_MH	42	0.32602188419559802	3.07942653076171E-2	*	0.25820369249420999	6.6642970818897806E-2
474	Nussr_P_50	MeanDiurnalRange_MH	42	-0.11386601148349899	0.46175718895808099	ns	0.75884744824726102	0.33522185513441799
475	Nussr_P_50	Isothermality_MH	42	-0.231272602885712	0.130919208407662	ns	0.36738952842663403	0.171386261756382
476	Nussr_P_50	TempSeasonality_MH	42	0.33652242799922399	2.55116755184184E-2	*	0.23263938142013199	5.7971358734529299E-2
477	Nussr_P_50	MaxTempWarmMonth_MH	42	0.29079138178619501	5.5496062339044201E-2	ns	0.300797627982128	0.100532014965638
478	Nussr_P_50	MinTempColdMonth_MH	42	0.35367605787543599	1.8514361863543601E-2	*	0.15627747903582201	4.6364449088090398E-2
479	Nussr_P_50	TemAnRange_MH	42	0.103604104711623	0.50333464781289095	ns	0.75884744824726102	0.351427431663208
480	Nussr_P_50	MeanTempWettestQuarter_MH	42	0.313642036176772	3.8153008927715601E-2	*	0.25820369249420999	7.7771547857288806E-2
481	Nussr_P_50	MeanTempDriestQuarter_MH	42	0.14838745755251201	0.33640602175801199	ns	0.65963954286216697	0.28096553120430101
482	Nussr_P_50	MeanTempWarmestQuarter_MH	42	0.34372329579129801	2.2344390334885299E-2	*	0.156687327454579	5.2727878173984E-2
483	Nussr_P_50	MeanTempColdestQuarter_MH	42	0.329438973120042	2.89840208401758E-2	*	0.23263938142013199	6.3701192285286007E-2
484	Nussr_P_50	AnnPrec_MH	42	-0.30468327931007799	4.4330463426829197E-2	*	0.276846302114369	8.6344963327336405E-2
485	Nussr_P_50	PrecWettestMonth_MH	42	-0.28596554215858699	5.9865731274041503E-2	ns	0.300797627982128	0.105667030010001
486	Nussr_P_50	PrecDriestMonth_MH	42	-0.32913197450498199	2.9142961854995299E-2	*	0.25820369249420999	6.3954482190211007E-2
487	Nussr_P_50	PrecSeasonality_MH	42	0.29628247245931899	5.08394926680679E-2	ns	0.29007269207465902	9.4797737685250905E-2
488	Nussr_P_50	PrecWettestQuarter_MH	42	-0.33028156692196903	2.85514793415153E-2	*	0.23263938142013199	6.3008022513926704E-2
489	Nussr_P_50	PrecDriestQuarter_MH	42	-0.23895432409577799	0.118255200934741	ns	0.36738952842663403	0.16212364282703801
490	Nussr_P_50	PrecWarmestQuarter_MH	42	-0.29852920389281701	4.9027528985333899E-2	*	0.29007269207465902	9.2496432758665106E-2
491	Nussr_P_50	PrecColdestQuarter_MH	42	-0.31063161733887801	4.01448422884466E-2	*	0.276846302114369	8.0564865969175198E-2
492	Nussr_P_50	AnMeanTemp_LGM	42	0.25835431705358303	9.0403093569304802E-2	ns	0.36738952842663403	0.13831502743641799
493	Nussr_P_50	MeanDiurnalRange_LGM	42	0.35509914591611302	1.8014884587289899E-2	*	0.15627747903582201	4.5477630349568601E-2
494	Nussr_P_50	Isothermality_LGM	42	6.7980675816964903E-2	0.66105356360952905	ns	1	0.41321605952117901
495	Nussr_P_50	TempSeasonality_LGM	42	0.45614873113559401	1.8585228125585799E-3	*	2.7507331873233499E-2	8.3801162268587401E-3
496	Nussr_P_50	MaxTempWarmMonth_LGM	42	0.33530840048619798	2.6080869393490899E-2	*	0.23263938142013199	5.8937091628411299E-2
497	Nussr_P_50	MinTempColdMonth_LGM	42	0.17786055436934201	0.24806289950124599	ns	0.43689969323229899	0.23663960636633399
498	Nussr_P_50	TemAnRange_LGM	42	0.45128443851204098	2.1074920070697301E-3	*	3.6346580531832498E-2	9.17829970539835E-3
499	Nussr_P_50	MeanTempWettestQuarter_LGM	42	0.19544074315506599	0.20359060561662801	ns	0.43689969323229899	0.21510238450314201
500	Nussr_P_50	MeanTempDriestQuarter_LGM	42	0.28856497278692	5.7479071410478901E-2	ns	0.300797627982128	0.10289544686155901
501	Nussr_P_50	MeanTempWarmestQuarter_LGM	42	0.30294695629084101	4.5617021180163003E-2	*	0.276846302114369	8.8053836983051303E-2
502	Nussr_P_50	MeanTempColdestQuarter_LGM	42	0.21814805635452	0.154860397277473	ns	0.36738952842663403	0.18679268190147599
503	Nussr_P_50	AnnPrec_LGM	42	-0.37702159706232002	1.1644281458074701E-2	*	0.122953797009867	3.3270778845581897E-2
504	Nussr_P_50	PrecWettestMonth_LGM	42	-0.36277452185651798	1.55127683833685E-2	*	0.15627747903582201	4.08106646837662E-2
505	Nussr_P_50	PrecDriestMonth_LGM	42	-0.409383852744924	5.7898834196645904E-3	*	8.3690548955258598E-2	2.00902579490491E-2
506	Nussr_P_50	PrecSeasonality_LGM	42	-6.8582007276230803E-2	0.65823840875121997	ns	1	0.41218166560193797
507	Nussr_P_50	PrecWettestQuarter_LGM	42	-0.37219052149336601	1.2851440219434801E-2	*	0.122953797009867	3.5717968395875599E-2
508	Nussr_P_50	PrecDriestQuarter_LGM	42	-0.42243400169321799	4.2834578070772497E-3	*	7.0450977903411802E-2	1.5961066908412098E-2
509	Nussr_P_50	PrecWarmestQuarter_LGM	42	-0.38824192426517201	9.2087693306633495E-3	*	8.3690548955258598E-2	2.7986343891178999E-2
510	Nussr_P_50	PrecColdestQuarter_LGM	42	-0.352054007299895	1.90978615347949E-2	*	0.156687327454579	4.73835600263494E-2
511	Nussr_P_50	AnMeanTemp_LIG	42	0.33030101597335298	2.8541558873146598E-2	*	0.23263938142013199	6.2992057724694003E-2
512	Nussr_P_50	TempSeasonality_LIG	42	0.33622577808536702	2.5649794031914301E-2	*	0.23263938142013199	5.8206685351549499E-2
513	Nussr_P_50	MaxTempWarmMonth_LIG	42	0.34230986696909399	2.29386498447103E-2	*	0.156687327454579	5.3650042798917899E-2
514	Nussr_P_50	MinTempColdMonth_LIG	42	0.365955474620072	1.45657787337322E-2	*	0.122953797009867	3.8972382191430503E-2
515	Nussr_P_50	TemAnRange_LIG	42	0.205063164790598	0.181772479986962	ns	0.42964197916221097	0.20289970479732
516	Nussr_P_50	MeanTempWettestQuarter_LIG	42	0.17391996910666899	0.25886678224034698	ns	0.50181638379073901	0.241550002229484
517	Nussr_P_50	MeanTempDriestQuarter_LIG	42	0.24177541304978001	0.113844630615565	ns	0.36738952842663403	0.15868871013017199
518	Nussr_P_50	MeanTempWarmestQuarter_LIG	42	0.34719287876876598	2.0940119450067601E-2	*	0.156687327454579	5.0481741580604998E-2
519	Nussr_P_50	MeanTempColdestQuarter_LIG	42	0.33307740083383303	2.7154452399472999E-2	*	0.23263938142013199	6.0729838674817301E-2
520	Nussr_P_50	AnnPrec_LIG	42	-0.33095381460956502	2.82102385044024E-2	*	0.23263938142013199	6.2457139681018202E-2
521	Nussr_P_50	PrecWettestMonth_LIG	42	-0.37126193221229697	1.30952969121583E-2	*	0.122953797009867	3.6196196631400099E-2
522	Nussr_P_50	PrecDriestMonth_LIG	42	-0.32028941771609898	3.4040705214985797E-2	*	0.25820369249420999	7.1717276476424299E-2
523	Nussr_P_50	PrecSeasonality_LIG	42	0.34561811814168197	2.15680162537286E-2	*	0.156687327454579	5.1497946917378301E-2
524	Nussr_P_50	PrecWettestQuarter_LIG	42	-0.34922106912809903	2.0154108622073001E-2	*	0.156687327454579	4.9181627925069797E-2
525	Nussr_P_50	PrecDriestQuarter_LIG	42	-0.35874745609783198	1.6786078632721899E-2	*	0.15627747903582201	4.3233749822948801E-2
526	Nussr_P_50	PrecWarmestQuarter_LIG	42	-0.35097721010680599	1.94937107722216E-2	*	0.156687327454579	4.8064423904140903E-2
527	Nussr_P_50	PrecColdestQuarter_LIG	42	-0.34121519198664901	2.34079321963396E-2	*	0.156687327454579	5.4366788978365499E-2
528	Nussr_P_50	AnMeanTemp_P	42	0.25405530411649502	9.6087025472328794E-2	ns	0.36738952842663403	0.14361196326741099
529	Nussr_P_50	MeanDiurnalRange_P	42	0.238978824683443	0.11821634809170101	ns	0.36738952842663403	0.16209387810157999
530	Nussr_P_50	Isothermality_P	42	0.26352768769805901	8.3912746843488401E-2	ns	0.36738952842663403	0.13195141128274901
531	Nussr_P_50	TempSeasonality_P	42	3.8544407600622103E-2	0.80381992644439304	ns	1	0.46129119436650801
532	Nussr_P_50	MaxTempWarmMonth_P	42	0.235614720855266	0.12364197018774201	ns	0.36738952842663403	0.166168480603127
533	Nussr_P_50	MinTempColdMonth_P	42	0.248546335834883	0.103768922489008	ns	0.36738952842663403	0.15039336741765399
534	Nussr_P_50	TemAnRange_P	42	0.17699676842089099	0.25040469872845	ns	0.43689969323229899	0.23765836888149799
535	Nussr_P_50	MeanTempWettestQuarter_P	42	0.21184892247804599	0.167426790721696	ns	0.42040322565730198	0.19422888054072701
536	Nussr_P_50	MeanTempDriestQuarter_P	42	0.25803693301842501	9.0813596533634494E-2	ns	0.36738952842663403	0.13870596782887101
537	Nussr_P_50	MeanTempWarmestQuarter_P	42	0.24099714469401901	0.115048730606779	ns	0.36738952842663403	0.15963781428196899
538	Nussr_P_50	MeanTempColdestQuarter_P	42	0.25738063730469801	9.1667027316560706E-2	ns	0.36738952842663403	0.13951447260449801
539	Nussr_P_50	AnnPrec_P	42	-0.37881401607913401	1.12217534277004E-2	*	0.122953797009867	3.2381456005290798E-2
540	Nussr_P_50	PrecWettestMonth_P	42	-0.36216708670596098	1.56994179138823E-2	*	0.15627747903582201	4.1172332286789202E-2
541	Nussr_P_50	PrecDriestMonth_P	42	-0.44340601850038902	2.5735261712349802E-3	*	3.6346580531832498E-2	1.06151591030283E-2
542	Nussr_P_50	PrecSeasonality_P	42	1.80733788741737E-2	0.90730117945992295	ns	1	0.49148919963788801
543	Nussr_P_50	PrecWettestQuarter_P	42	-0.37103682851947201	1.31550015403723E-2	*	0.122953797009867	3.6312485637683099E-2
544	Nussr_P_50	PrecDriestQuarter_P	42	-0.356283285162668	1.7607987516784301E-2	*	0.15627747903582201	4.4744539739133303E-2
545	Nussr_P_50	PrecWarmestQuarter_P	42	-0.37410476034226497	1.2360937019992401E-2	*	0.122953797009867	3.4739894010098998E-2
546	Nussr_P_50	PrecColdestQuarter_P	42	-0.38964099610328601	8.9382709230219903E-3	*	8.3690548955258598E-2	2.7433747679881999E-2
547	Nussr_Au	Slope	42	-0.26582034877002902	8.1155361272846505E-2	ns	0.36738952842663403	0.129139577485438
548	Nussr_Au	LAT	42	-6.3134197226532004E-2	0.68390857381390802	ns	1	0.42148099732094402
549	Nussr_Au	LONG	42	0.53969435231849106	1.5639461755229299E-4	**	4.7317634930783099E-3	1.31970212826167E-3
550	Nussr_Au	Elevation	42	-0.13617950747312901	0.37808838749719098	ns	0.65963954286216697	0.29994851868028199
551	Nussr_Au	AnMeanTemp_MH	42	0.31070914888269002	4.0092498302083897E-2	*	0.25820369249420999	8.0492566535276797E-2
552	Nussr_Au	MeanDiurnalRange_MH	42	-0.19366569201459399	0.207807949110805	ns	0.43689969323229899	0.21734159124671201
553	Nussr_Au	Isothermality_MH	42	-0.35514557729316798	1.7998781541480598E-2	*	0.15627747903582201	4.5448801313169501E-2
554	Nussr_Au	TempSeasonality_MH	42	0.52140224301133897	2.8423450090965801E-4	**	8.6906172837495597E-3	2.07022158156304E-3
555	Nussr_Au	MaxTempWarmMonth_MH	42	0.29230525471402002	5.4179347437113702E-2	ns	0.300797627982128	9.8931264930650201E-2
556	Nussr_Au	MinTempColdMonth_MH	42	0.36167008846628701	1.5853545545299101E-2	*	0.15627747903582201	4.14692792808216E-2
557	Nussr_Au	TemAnRange_MH	42	9.1338745324775802E-2	0.55541500157375301	ns	1	0.37172926782842503
558	Nussr_Au	MeanTempWettestQuarter_MH	42	0.39645002118587602	7.7172326007037204E-3	*	8.3690548955258598E-2	2.4796468228203701E-2
559	Nussr_Au	MeanTempDriestQuarter_MH	42	-0.37031565776171599	1.3347843004977E-2	*	0.122953797009867	3.6685969988838302E-2
560	Nussr_Au	MeanTempWarmestQuarter_MH	42	0.35000937016929801	1.98553772024368E-2	*	0.156687327454579	4.8679119793429801E-2
561	Nussr_Au	MeanTempColdestQuarter_MH	42	0.30774020768119398	4.2137165760823901E-2	*	0.276846302114369	8.3359268233163406E-2
562	Nussr_Au	AnnPrec_MH	42	-0.294720110818533	5.2131091266111297E-2	ns	0.29007269207465902	9.6405689813314904E-2
563	Nussr_Au	PrecWettestMonth_MH	42	-0.223606662389191	0.14454133043936901	ns	0.36738952842663403	0.1804596471596
564	Nussr_Au	PrecDriestMonth_MH	42	-0.19890087605971099	0.19554306897905099	ns	0.42964197916221097	0.21073157520604699
565	Nussr_Au	PrecSeasonality_MH	42	0.33047352538923003	2.84536913480113E-2	*	0.23263938142013199	6.2850523179518003E-2
566	Nussr_Au	PrecWettestQuarter_MH	42	-0.24200254500122001	0.11349503191063399	ns	0.36738952842663403	0.15841152041995199
567	Nussr_Au	PrecDriestQuarter_MH	42	-0.25467761755172302	9.5247590824768497E-2	ns	0.36738952842663403	0.142845152559332
568	Nussr_Au	PrecWarmestQuarter_MH	42	-0.115763593786674	0.45427693100279298	ns	0.75884744824726102	0.332168467055871
569	Nussr_Au	PrecColdestQuarter_MH	42	-0.41897934669701098	4.6444673944240596E-3	*	7.0450977903411802E-2	1.6982008618309601E-2
570	Nussr_Au	AnMeanTemp_LGM	42	0.24505209241006701	0.10887976491914	ns	0.36738952842663403	0.15468191399641201
571	Nussr_Au	MeanDiurnalRange_LGM	42	0.16270177677589401	0.29132328277178998	ns	0.65963954286216697	0.25804186436585902
572	Nussr_Au	Isothermality_LGM	42	-0.112652715834096	0.46657450695625002	ns	0.75884744824726102	0.33716522199776899
573	Nussr_Au	TempSeasonality_LGM	42	0.49077636159327698	7.1872648187090097E-4	**	1.8133777801419199E-2	4.2253846431096701E-3
574	Nussr_Au	MaxTempWarmMonth_LGM	42	0.29384910953689303	5.2862546470959997E-2	ns	0.300797627982128	9.7304611509136593E-2
575	Nussr_Au	MinTempColdMonth_LGM	42	0.21735062663063501	0.15641188924418001	ns	0.36738952842663403	0.18770794470518601
576	Nussr_Au	TemAnRange_LGM	42	0.31792004388488898	3.5462445636730497E-2	*	0.25820369249420999	7.3855835278233001E-2
577	Nussr_Au	MeanTempWettestQuarter_LGM	42	0.279498325143761	6.6148065964255806E-2	ns	0.300797627982128	0.11260466199367899
578	Nussr_Au	MeanTempDriestQuarter_LGM	42	0.28344681187574899	6.2253207296956402E-2	ns	0.300797627982128	0.108362963216815
579	Nussr_Au	MeanTempWarmestQuarter_LGM	42	0.29472858336565599	5.2124016403848103E-2	ns	0.29007269207465902	9.6396954223903306E-2
580	Nussr_Au	MeanTempColdestQuarter_LGM	42	0.204388544216518	0.18324527248671901	ns	0.42964197916221097	0.20376399985965399
581	Nussr_Au	AnnPrec_LGM	42	-0.46487606392014003	1.4763665103720699E-3	*	2.19193476893846E-2	7.1996732207365499E-3
582	Nussr_Au	PrecWettestMonth_LGM	42	-0.50400696854511795	4.8656340894013601E-4	**	1.5984275683372101E-2	3.10622753123451E-3
583	Nussr_Au	PrecDriestMonth_LGM	42	-0.38965155676142399	8.93625539807167E-3	*	8.3690548955258598E-2	2.7429589047551699E-2
584	Nussr_Au	PrecSeasonality_LGM	42	-0.48765929635058602	7.86133664834702E-4	**	1.9824731188315899E-2	4.5303393193773696E-3
585	Nussr_Au	PrecWettestQuarter_LGM	42	-0.495127889879099	6.3327465478520302E-4	**	1.8133777801419199E-2	3.8290938969228199E-3
586	Nussr_Au	PrecDriestQuarter_LGM	42	-0.44392311754774999	2.54036606113854E-3	*	3.6346580531832498E-2	1.05179624086664E-2
587	Nussr_Au	PrecWarmestQuarter_LGM	42	-0.27218291321555499	7.3873441978580798E-2	ns	0.36738952842663403	0.12138045959265401
588	Nussr_Au	PrecColdestQuarter_LGM	42	-0.46079971208648202	1.6451874163782099E-3	*	2.19193476893846E-2	7.7325201771595497E-3
589	Nussr_Au	AnMeanTemp_LIG	42	0.31870619786257698	3.4985400684372697E-2	*	0.25820369249420999	7.3143760858278395E-2
590	Nussr_Au	TempSeasonality_LIG	42	0.52401689833210596	2.6151070765000002E-4	**	8.3867492498996901E-3	1.9430582443358299E-3
591	Nussr_Au	MaxTempWarmMonth_LIG	42	0.37194439585600297	1.29156950918284E-2	*	0.122953797009867	3.5844489691045499E-2
592	Nussr_Au	MinTempColdMonth_LIG	42	0.38528640541132603	9.8034154347756003E-3	*	0.122953797009867	2.9262771557649999E-2
593	Nussr_Au	TemAnRange_LIG	42	0.25426634839048701	9.5801712232788105E-2	ns	0.36738952842663403	0.14335192219700599
594	Nussr_Au	MeanTempWettestQuarter_LIG	42	0.50860429297429799	4.2329901754034198E-4	**	1.5984275683372101E-2	2.7723980126186701E-3
595	Nussr_Au	MeanTempDriestQuarter_LIG	42	-0.13971952664933401	0.36569765572906099	ns	0.65963954286216697	0.29450732975180199
596	Nussr_Au	MeanTempWarmestQuarter_LIG	42	0.36076983181672501	1.6135996009121099E-2	*	0.15627747903582201	4.2009499118525903E-2
597	Nussr_Au	MeanTempColdestQuarter_LIG	42	0.31655659129793001	3.6302475411019899E-2	*	0.25820369249420999	7.5096498106346402E-2
598	Nussr_Au	AnnPrec_LIG	42	-0.34783485810256098	2.0688587636999399E-2	*	0.156687327454579	5.0069126046002603E-2
599	Nussr_Au	PrecWettestMonth_LIG	42	-0.41981233224230102	4.5550761273983296E-3	*	7.0450977903411802E-2	1.6732788803187001E-2
600	Nussr_Au	PrecDriestMonth_LIG	42	-0.158260020624686	0.30487225057960599	ns	0.65963954286216697	0.265217748362505
601	Nussr_Au	PrecSeasonality_LIG	42	-1.54093310456786E-2	0.92091819826193699	ns	1	0.49521271327639999
602	Nussr_Au	PrecWettestQuarter_LIG	42	-0.40895196193400901	5.8467544802170797E-3	*	8.3690548955258598E-2	2.02398701036186E-2
603	Nussr_Au	PrecDriestQuarter_LIG	42	-0.243482813998252	0.111236549503916	ns	0.36738952842663403	0.156602919000527
604	Nussr_Au	PrecWarmestQuarter_LIG	42	-0.213972583934847	0.16311036363366499	ns	0.36738952842663403	0.19155532727423499
605	Nussr_Au	PrecColdestQuarter_LIG	42	-0.47357539789377001	1.1665414284914701E-3	*	2.19193476893846E-2	6.1099320338994902E-3
606	Nussr_Au	AnMeanTemp_P	42	0.17017699176687701	0.26941571196757802	ns	0.50181638379073901	0.24655698418889399
607	Nussr_Au	MeanDiurnalRange_P	42	0.31402484993531399	3.7905628710870901E-2	*	0.25820369249420999	7.7418480661601896E-2
608	Nussr_Au	Isothermality_P	42	0.34927088230344799	2.0135120414186001E-2	*	0.156687327454579	4.9149826297270903E-2
609	Nussr_Au	TempSeasonality_P	42	5.84865274602537E-2	0.70609169032059105	ns	1	0.42928330527373898
610	Nussr_Au	MaxTempWarmMonth_P	42	0.17951503498267199	0.243618804536501	ns	0.43689969323229899	0.23467734725730999
611	Nussr_Au	MinTempColdMonth_P	42	4.0620578931465902E-2	0.79347754337457299	ns	1	0.458074747328931
612	Nussr_Au	TemAnRange_P	42	0.242199591611342	0.11319240086564	ns	0.36738952842663403	0.15817097515657699
613	Nussr_Au	MeanTempWettestQuarter_P	42	0.36063924389838897	1.6177319026625E-2	*	0.15627747903582201	4.2088108256867103E-2
614	Nussr_Au	MeanTempDriestQuarter_P	42	-0.13108715904089099	0.39634326437829398	ns	0.65963954286216697	0.30767574451053697
615	Nussr_Au	MeanTempWarmestQuarter_P	42	0.14447730993636901	0.34943464809255398	ns	0.65963954286216697	0.28711080184278498
616	Nussr_Au	MeanTempColdestQuarter_P	42	0.133624229437489	0.38718522221708301	ns	0.65963954286216697	0.30384112973395699
617	Nussr_Au	AnnPrec_P	42	-0.208617198688891	0.174153138750614	ns	0.42040322565730198	0.198350410236042
618	Nussr_Au	PrecWettestMonth_P	42	-0.14589767587462699	0.34466672628030398	ns	0.65963954286216697	0.28488517313075101
619	Nussr_Au	PrecDriestMonth_P	42	-7.1707680986986905E-2	0.64368130183192196	ns	1	0.40677411471898101
620	Nussr_Au	PrecSeasonality_P	42	-0.22224478720319399	0.14706696679182499	ns	0.36738952842663403	0.18205038733022499
621	Nussr_Au	PrecWettestQuarter_P	42	-0.18134985290035199	0.23875370819375499	ns	0.43689969323229899	0.23248462832205799
622	Nussr_Au	PrecDriestQuarter_P	42	-1.76147516549084E-2	0.90964364612933202	ns	1	0.49213364390866299
623	Nussr_Au	PrecWarmestQuarter_P	42	6.5339697504390396E-3	0.96642365733892899	ns	1	0.50726982783740204
624	Nussr_Au	PrecColdestQuarter_P	42	-0.33284782620523701	2.7266982008947501E-2	*	0.23263938142013199	6.0915608459357902E-2
625	cpssr_A	Slope	42	1.18909862481848E-2	0.93893554345838104	ns	1	0.50005647176019496
626	cpssr_A	LAT	42	-0.22510392644815599	0.14180173826565401	ns	0.36738952842663403	0.178702985483016
627	cpssr_A	LONG	42	0.26963438030981901	7.6725812568274099E-2	ns	0.36738952842663403	0.124479202854159
628	cpssr_A	Elevation	42	-0.11513714505976499	0.45673908037932098	ns	0.75884744824726102	0.33317834704138399
629	cpssr_A	AnMeanTemp_MH	42	0.139481867393593	0.36652177431525002	ns	0.65963954286216697	0.29487433338872598
630	cpssr_A	MeanDiurnalRange_MH	42	-0.16943243184753801	0.27154754006258502	ns	0.50181638379073901	0.24754553343677099
631	cpssr_A	Isothermality_MH	42	-0.186588766340859	0.225227793436797	ns	0.43689969323229899	0.226130799055449
632	cpssr_A	TempSeasonality_MH	42	0.114942482949417	0.457505635556121	ns	0.75884744824726102	0.33349178367896998
633	cpssr_A	MaxTempWarmMonth_MH	42	0.101369345611081	0.512634871493027	ns	0.75884744824726102	0.35488411577831802
634	cpssr_A	MinTempColdMonth_MH	42	0.198411388309992	0.19666765422534499	ns	0.42964197916221097	0.21134734152046
635	cpssr_A	TemAnRange_MH	42	-9.8663880935383599E-2	0.52400834639104299	ns	0.75884744824726102	0.35903247319797099
636	cpssr_A	MeanTempWettestQuarter_MH	42	-7.1659426838374493E-2	0.64390505373196905	ns	1	0.406857984949208
637	cpssr_A	MeanTempDriestQuarter_MH	42	-2.33289383087305E-3	0.98800889841840001	ns	1	0.51278989886817805
638	cpssr_A	MeanTempWarmestQuarter_MH	42	0.149054907738288	0.334212571421938	ns	0.65963954286216697	0.27991094103992897
639	cpssr_A	MeanTempColdestQuarter_MH	42	0.16357560816782801	0.28870445244245102	ns	0.65963954286216697	0.25662464605390101
640	cpssr_A	AnnPrec_MH	42	-7.3972448088470005E-2	0.63321500035987999	ns	1	0.402824290309507
641	cpssr_A	PrecWettestMonth_MH	42	-3.96049179789928E-2	0.79853277178651205	ns	1	0.45965169139865802
642	cpssr_A	PrecDriestMonth_MH	42	-0.177301001401384	0.249578205453616	ns	0.43689969323229899	0.237300001818054
643	cpssr_A	PrecSeasonality_MH	42	0.31545796101008899	3.6991175278580403E-2	*	0.25820369249420999	7.6101268254681304E-2
644	cpssr_A	PrecWettestQuarter_MH	42	-5.6211825527872003E-2	0.71703847882758298	ns	1	0.433056501622261
645	cpssr_A	PrecDriestQuarter_MH	42	-0.101505884349189	0.51206418379688501	ns	0.75884744824726102	0.35467369406348498
646	cpssr_A	PrecWarmestQuarter_MH	42	-0.118995983038056	0.44168786482251599	ns	0.75206996395914105	0.32695889893830099
647	cpssr_A	PrecColdestQuarter_MH	42	-5.3085225462475703E-2	0.73217642729980303	ns	1	0.43819287242354399
648	cpssr_A	AnMeanTemp_LGM	42	0.10186376731619599	0.51056986621615597	ns	0.75884744824726102	0.35412167526544702
649	cpssr_A	MeanDiurnalRange_LGM	42	0.25809816576854799	9.0734286127531094E-2	ns	0.36738952842663403	0.13863054100213501
650	cpssr_A	Isothermality_LGM	42	0.183085466410676	0.234212860014371	ns	0.43689969323229899	0.23039470716933599
651	cpssr_A	TempSeasonality_LGM	42	0.23292489892089899	0.12811320637086901	ns	0.36738952842663403	0.16940673539103401
652	cpssr_A	MaxTempWarmMonth_LGM	42	0.18689653931224501	0.22444993366523799	ns	0.43689969323229899	0.225753365211254
653	cpssr_A	MinTempColdMonth_LGM	42	9.6804958099270699E-2	0.53189464228137495	ns	0.75884744824726102	0.36185925124927598
654	cpssr_A	TemAnRange_LGM	42	0.25448237510603799	9.5510340498772703E-2	ns	0.36738952842663403	0.143085734785281
655	cpssr_A	MeanTempWettestQuarter_LGM	42	0.10101997387525	0.514096585446011	ns	0.75884744824726102	0.35542207522680902
656	cpssr_A	MeanTempDriestQuarter_LGM	42	0.133249024906446	0.38853170044974	ns	0.65963954286216697	0.30441015209710498
657	cpssr_A	MeanTempWarmestQuarter_LGM	42	0.135862347684302	0.37921053271285499	ns	0.65963954286216697	0.30043329304641198
658	cpssr_A	MeanTempColdestQuarter_LGM	42	0.10377690514192001	0.502619113045224	ns	0.75884744824726102	0.351159031072378
659	cpssr_A	AnnPrec_LGM	42	-0.22578534310992501	0.14056773529323299	ns	0.36738952842663403	0.177900895953403
660	cpssr_A	PrecWettestMonth_LGM	42	-0.195582092730888	0.20325737366254501	ns	0.43689969323229899	0.21492350574194999
661	cpssr_A	PrecDriestMonth_LGM	42	-0.25656006470347698	9.2742801967862304E-2	ns	0.36738952842663403	0.140525507794065
662	cpssr_A	PrecSeasonality_LGM	42	0.10314701034523199	0.50522988818858205	ns	0.75884744824726102	0.352136640872725
663	cpssr_A	PrecWettestQuarter_LGM	42	-0.19349588618812599	0.20821456670778599	ns	0.43689969323229899	0.21755509821461499
664	cpssr_A	PrecDriestQuarter_LGM	42	-0.28873391674162402	5.7326633884412198E-2	ns	0.300797627982128	0.102715746624021
665	cpssr_A	PrecWarmestQuarter_LGM	42	-0.179563890543117	0.24348839861541399	ns	0.43689969323229899	0.234619186511523
666	cpssr_A	PrecColdestQuarter_LGM	42	-0.163819945824107	0.28797492877132702	ns	0.65963954286216697	0.25622807059778802
667	cpssr_A	AnMeanTemp_LIG	42	0.19083524625606799	0.21465844153355801	ns	0.43689969323229899	0.22088405912522499
668	cpssr_A	TempSeasonality_LIG	42	9.1685094357028402E-2	0.55391030785047501	ns	1	0.37109592089584897
669	cpssr_A	MaxTempWarmMonth_LIG	42	0.18224465125872499	0.236405246863652	ns	0.43689969323229899	0.231409060451018
670	cpssr_A	MinTempColdMonth_LIG	42	0.258385343514483	9.0363041419828899E-2	ns	0.36738952842663403	0.138276812395981
671	cpssr_A	TemAnRange_LIG	42	-5.1994265863776597E-2	0.73748255697574205	ns	1	0.43997130622978903
672	cpssr_A	MeanTempWettestQuarter_LIG	42	4.8424230431988201E-2	0.75492950746078102	ns	1	0.44574037049332998
673	cpssr_A	MeanTempDriestQuarter_LIG	42	0.27458309814637899	7.1264130603056905E-2	ns	0.36738952842663403	0.11847571078056
674	cpssr_A	MeanTempWarmestQuarter_LIG	42	0.18978290383532001	0.217244972169226	ns	0.43689969323229899	0.222192035272857
675	cpssr_A	MeanTempColdestQuarter_LIG	42	0.221990099566994	0.14754287948758299	ns	0.36738952842663403	0.182347108333372
676	cpssr_A	AnnPrec_LIG	42	-0.14180060817266499	0.35852890519795599	ns	0.65963954286216697	0.29128345194497701
677	cpssr_A	PrecWettestMonth_LIG	42	-0.102616345285273	0.50743470851193095	ns	0.75884744824726102	0.35295859585387201
678	cpssr_A	PrecDriestMonth_LIG	42	-0.18312769559047001	0.23410311675350801	ns	0.43689969323229899	0.230343668922596
679	cpssr_A	PrecSeasonality_LIG	42	0.24022734180181901	0.11624920550982699	ns	0.36738952842663403	0.16057550633220199
680	cpssr_A	PrecWettestQuarter_LIG	42	-8.83885017810042E-2	0.56830954433567205	ns	1	0.37710490573633598
681	cpssr_A	PrecDriestQuarter_LIG	42	-0.194885185155069	0.20490404786018701	ns	0.43689969323229899	0.215804640982282
682	cpssr_A	PrecWarmestQuarter_LIG	42	-0.20814273920088999	0.17515679495380301	ns	0.42040322565730198	0.19895255059751399
683	cpssr_A	PrecColdestQuarter_LIG	42	-0.122704605573857	0.42748431204158999	ns	0.75206996395914105	0.32093145393310302
684	cpssr_A	AnMeanTemp_P	42	1.9128452301333299E-2	0.90191530820135901	ns	1	0.4900012522303
685	cpssr_A	MeanDiurnalRange_P	42	0.14198978957814901	0.35788147957553301	ns	0.65963954286216697	0.29098949133653301
686	cpssr_A	Isothermality_P	42	0.16953050718940699	0.27126609532752	ns	0.50181638379073901	0.24741546372086401
687	cpssr_A	TempSeasonality_P	42	0.108638028594886	0.48270445417483898	ns	0.75884744824726102	0.34354440914252199
688	cpssr_A	MaxTempWarmMonth_P	42	2.8662061489137601E-2	0.85347444184969301	ns	1	0.47621662444939999
689	cpssr_A	MinTempColdMonth_P	42	-9.1507871631756596E-2	0.55468000159031705	ns	1	0.371420055358201
690	cpssr_A	TemAnRange_P	42	0.10890935740883401	0.48160521052750899	ns	0.75884744824726102	0.34311580719025803
691	cpssr_A	MeanTempWettestQuarter_P	42	3.90172421371542E-3	0.97994639951282803	ns	1	0.51074257902368203
692	cpssr_A	MeanTempDriestQuarter_P	42	1.9289700154413301E-2	0.90109255761367302	ns	1	0.48977318498758199
693	cpssr_A	MeanTempWarmestQuarter_P	42	1.6425188765139001E-2	0.91572289287336905	ns	1	0.49379853157905501
694	cpssr_A	MeanTempColdestQuarter_P	42	-1.95795346393078E-2	0.89961396496132795	ns	1	0.48936280460599302
695	cpssr_A	AnnPrec_P	42	-8.3680272513717097E-2	0.58916859485755801	ns	1	0.38560877882107902
696	cpssr_A	PrecWettestMonth_P	42	-5.1188191202107304E-3	0.97369285071449196	ns	1	0.50914272070966204
697	cpssr_A	PrecDriestMonth_P	42	-0.21936304648898899	0.152518193581376	ns	0.36738952842663403	0.185393158701739
698	cpssr_A	PrecSeasonality_P	42	0.22093688126088901	0.14952298601889999	ns	0.36738952842663403	0.18357152841792801
699	cpssr_A	PrecWettestQuarter_P	42	1.5135739364210201E-2	0.92231796760125995	ns	1	0.49559238551315199
700	cpssr_A	PrecDriestQuarter_P	42	-0.149434308254068	0.33296971354446198	ns	0.65963954286216697	0.27931077550009098
701	cpssr_A	PrecWarmestQuarter_P	42	-0.14101488970664999	0.36122541712886902	ns	0.65963954286216697	0.29250276491657801
702	cpssr_A	PrecColdestQuarter_P	42	-4.7370207259320098E-2	0.76010414241357604	ns	1	0.44742864729316101
703	cpHaplo_A	Slope	42	3.3580792019963397E-2	0.82867743419227502	ns	1	0.46886783317410502
704	cpHaplo_A	LAT	42	-0.283179682828129	6.2510805125756394E-2	ns	0.300797627982128	0.108649396396423
705	cpHaplo_A	LONG	42	0.34284210416106198	2.27133427850074E-2	*	0.156687327454579	5.3302346072685899E-2
706	cpHaplo_A	Elevation	42	-0.15182942599777099	0.325190182027637	ns	0.65963954286216697	0.27551057262060902
707	cpHaplo_A	AnMeanTemp_MH	42	0.187060264268539	0.224036893061869	ns	0.43689969323229899	0.22555239927543
708	cpHaplo_A	MeanDiurnalRange_MH	42	-0.21956986332374601	0.152122103107935	ns	0.36738952842663403	0.185154338027857
709	cpHaplo_A	Isothermality_MH	42	-0.25911206403952403	8.9428845337928498E-2	ns	0.36738952842663403	0.13738183482708699
710	cpHaplo_A	TempSeasonality_MH	42	0.165212019626856	0.28384146435163399	ns	0.65963954286216697	0.25396626146471601
711	cpHaplo_A	MaxTempWarmMonth_MH	42	0.13676401350817699	0.37602551369680598	ns	0.65963954286216697	0.29905392100290501
712	cpHaplo_A	MinTempColdMonth_MH	42	0.25653113079113798	9.2780911957836401E-2	ns	0.36738952842663403	0.14056115983370199
713	cpHaplo_A	TemAnRange_MH	42	-0.115275114259422	0.45619619635101799	ns	0.75884744824726102	0.332956087705084
714	cpHaplo_A	MeanTempWettestQuarter_MH	42	4.1953418824966303E-2	0.78685632516562498	ns	1	0.455995327210239
715	cpHaplo_A	MeanTempDriestQuarter_MH	42	-7.1167871510551595E-2	0.64618613910618306	ns	1	0.40771166617124299
716	cpHaplo_A	MeanTempWarmestQuarter_MH	42	0.199617670462961	0.19390446216960699	ns	0.42964197916221097	0.20982811231399201
717	cpHaplo_A	MeanTempColdestQuarter_MH	42	0.21376819112287199	0.16352224767461401	ns	0.36738952842663403	0.19178652991876
718	cpHaplo_A	AnnPrec_MH	42	-0.13864829467290199	0.36942112304900698	ns	0.65963954286216697	0.29615965364581498
719	cpHaplo_A	PrecWettestMonth_MH	42	-6.1916870971597898E-2	0.68969436028827202	ns	1	0.423536481699894
720	cpHaplo_A	PrecDriestMonth_MH	42	-0.21416364447761699	0.16272602845994399	ns	0.36738952842663403	0.191339038851155
721	cpHaplo_A	PrecSeasonality_MH	42	0.42709521127151701	3.8353379754980299E-3	*	7.0450977903411802E-2	1.4638224806327701E-2
722	cpHaplo_A	PrecWettestQuarter_MH	42	-0.10708040860911799	0.48904022930737701	ns	0.75884744824726102	0.34599764294419399
723	cpHaplo_A	PrecDriestQuarter_MH	42	-0.15840323692157399	0.30442920260848799	ns	0.65963954286216697	0.26498715675870099
724	cpHaplo_A	PrecWarmestQuarter_MH	42	-0.15525336227422401	0.31426866450539398	ns	0.65963954286216697	0.27004558270950202
725	cpHaplo_A	PrecColdestQuarter_MH	42	-0.14768562422117701	0.338722068889386	ns	0.65963954286216697	0.28207272543212503
726	cpHaplo_A	AnMeanTemp_LGM	42	0.14485540163733099	0.34816153654904503	ns	0.65963954286216697	0.28651911437834698
727	cpHaplo_A	MeanDiurnalRange_LGM	42	0.269856028862893	7.6474354937833694E-2	ns	0.36738952842663403	0.12420916674166101
728	cpHaplo_A	Isothermality_LGM	42	0.14878465517134401	0.33509963296623602	ns	0.65963954286216697	0.28033813845223898
729	cpHaplo_A	TempSeasonality_LGM	42	0.305850845531281	4.34820453434384E-2	*	0.276846302114369	8.5201021190826995E-2
730	cpHaplo_A	MaxTempWarmMonth_LGM	42	0.23309090030458299	0.127833806244882	ns	0.36738952842663403	0.16920743828103299
731	cpHaplo_A	MinTempColdMonth_LGM	42	0.13360109322423799	0.38726817058386698	ns	0.65963954286216697	0.303876236441317
732	cpHaplo_A	TemAnRange_LGM	42	0.30114572780107002	4.6983542891345202E-2	*	0.276846302114369	8.9835663775537797E-2
733	cpHaplo_A	MeanTempWettestQuarter_LGM	42	0.199824134464022	0.19343428860490799	ns	0.42964197916221097	0.209567498726554
734	cpHaplo_A	MeanTempDriestQuarter_LGM	42	0.18349831904840999	0.23314146385865001	ns	0.43689969323229899	0.229895351990935
735	cpHaplo_A	MeanTempWarmestQuarter_LGM	42	0.18635676742739399	0.22581536832966301	ns	0.43689969323229899	0.226415009297949
736	cpHaplo_A	MeanTempColdestQuarter_LGM	42	0.14336399113065401	0.35319993134852101	ns	0.65963954286216697	0.28884981246629199
737	cpHaplo_A	AnnPrec_LGM	42	-0.304118323058787	4.47457979354422E-2	*	0.276846302114369	8.6900004067173506E-2
738	cpHaplo_A	PrecWettestMonth_LGM	42	-0.28546766681053498	6.0331764729820797E-2	ns	0.300797627982128	0.106199191255509
739	cpHaplo_A	PrecDriestMonth_LGM	42	-0.30388766870369699	4.4916272988048497E-2	*	0.276846302114369	8.7126886788920693E-2
740	cpHaplo_A	PrecSeasonality_LGM	42	-4.7173838752854101E-2	0.76106934857142705	ns	1	0.44774241804521397
741	cpHaplo_A	PrecWettestQuarter_LGM	42	-0.27987343517160401	6.5769932680217302E-2	ns	0.300797627982128	0.112201069124739
742	cpHaplo_A	PrecDriestQuarter_LGM	42	-0.348827595290986	2.03046261396784E-2	*	0.156687327454579	4.9433052133767398E-2
743	cpHaplo_A	PrecWarmestQuarter_LGM	42	-0.231295121851854	0.13088065950421399	ns	0.36738952842663403	0.17135933519732199
744	cpHaplo_A	PrecColdestQuarter_LGM	42	-0.25705036643024098	9.2098846031423195E-2	ns	0.36738952842663403	0.13992138543412599
745	cpHaplo_A	AnMeanTemp_LIG	42	0.22752265439147201	0.137457606282572	ns	0.36738952842663403	0.17584876375328201
746	cpHaplo_A	TempSeasonality_LIG	42	0.14155201135465101	0.35938074356447702	ns	0.65963954286216697	0.291669511763197
747	cpHaplo_A	MaxTempWarmMonth_LIG	42	0.21903300898408401	0.15315183899833501	ns	0.36738952842663403	0.18577391295409901
748	cpHaplo_A	MinTempColdMonth_LIG	42	0.30793633848377	4.1999521458352E-2	*	0.276846302114369	8.3168771591271701E-2
749	cpHaplo_A	TemAnRange_LIG	42	-5.5722449567066602E-2	0.71940098337843095	ns	1	0.43386428573581198
750	cpHaplo_A	MeanTempWettestQuarter_LIG	42	0.119591577044506	0.43938942496540201	ns	0.75206996395914105	0.32599498418660799
751	cpHaplo_A	MeanTempDriestQuarter_LIG	42	0.28784728061236697	5.8130266603012501E-2	ns	0.300797627982128	0.103659447876901
752	cpHaplo_A	MeanTempWarmestQuarter_LIG	42	0.23017154664085801	0.132814410977561	ns	0.36738952842663403	0.17270100771253699
753	cpHaplo_A	MeanTempColdestQuarter_LIG	42	0.26120258511533001	8.6783250621156105E-2	ns	0.36738952842663403	0.13480894202989899
754	cpHaplo_A	AnnPrec_LIG	42	-0.203691950430161	0.184774957292378	ns	0.42964197916221097	0.20465473343209201
755	cpHaplo_A	PrecWettestMonth_LIG	42	-0.16796270721134701	0.27578826244944599	ns	0.50181638379073901	0.249489406551547
756	cpHaplo_A	PrecDriestMonth_LIG	42	-0.203506542384226	0.18518363396347601	ns	0.42964197916221097	0.20489151746569301
757	cpHaplo_A	PrecSeasonality_LIG	42	0.22559241049725601	0.14091631363401599	ns	0.36738952842663403	0.17812815861633599
758	cpHaplo_A	PrecWettestQuarter_LIG	42	-0.16370983355640001	0.28830354464825803	ns	0.65963954286216697	0.25640680562511298
759	cpHaplo_A	PrecDriestQuarter_LIG	42	-0.22875729375707399	0.13527864462754299	ns	0.36738952842663403	0.17438435503077501
760	cpHaplo_A	PrecWarmestQuarter_LIG	42	-0.24042563135048201	0.115939078364634	ns	0.36738952842663403	0.160334077584073
761	cpHaplo_A	PrecColdestQuarter_LIG	42	-0.212866341581471	0.16534864128013399	ns	0.42040322565730198	0.19292439105108999
762	cpHaplo_A	AnMeanTemp_P	42	5.5705497577523501E-2	0.71948286702974695	ns	1	0.43389224200294002
763	cpHaplo_A	MeanDiurnalRange_P	42	0.13464318725994201	0.38354240259181399	ns	0.65963954286216697	0.30229249508049399
764	cpHaplo_A	Isothermality_P	42	0.183468346826336	0.233219131982044	ns	0.43689969323229899	0.22993163264217401
765	cpHaplo_A	TempSeasonality_P	42	8.2787996517685696E-3	0.95746476562951799	ns	1	0.50494183309404495
766	cpHaplo_A	MaxTempWarmMonth_P	42	4.8928274487361499E-2	0.75245867315619697	ns	1	0.44493059154166498
767	cpHaplo_A	MinTempColdMonth_P	42	8.0852796079476999E-3	0.95845816593259903	ns	1	0.50520105494327905
768	cpHaplo_A	TemAnRange_P	42	6.7872378006731501E-2	0.66156105652251995	ns	1	0.41340214436144501
769	cpHaplo_A	MeanTempWettestQuarter_P	42	9.6359179315051696E-2	0.53379439070807999	ns	0.75884744824726102	0.362534236418323
770	cpHaplo_A	MeanTempDriestQuarter_P	42	3.5652972810846E-2	0.81827847803499099	ns	1	0.46572428509208602
771	cpHaplo_A	MeanTempWarmestQuarter_P	42	4.2119309276972598E-2	0.78603325055144302	ns	1	0.455735721649764
772	cpHaplo_A	MeanTempColdestQuarter_P	42	3.9406208618797102E-2	0.79952276358393404	ns	1	0.45995943858756999
773	cpHaplo_A	AnnPrec_P	42	-0.15372745602287799	0.31910687710458402	ns	0.65963954286216697	0.27248562817515898
774	cpHaplo_A	PrecWettestMonth_P	42	-4.7010585597693999E-2	0.76187205648940004	ns	1	0.44800309233597702
775	cpHaplo_A	PrecDriestMonth_P	42	-0.26884345029774498	7.7628411264390795E-2	ns	0.36738952842663403	0.12544356822099401
776	cpHaplo_A	PrecSeasonality_P	42	0.229975082506478	0.13315471772777199	ns	0.36738952842663403	0.172935220730176
777	cpHaplo_A	PrecWettestQuarter_P	42	-3.2052098118659902E-2	0.83636767134835899	ns	1	0.47116885998883001
778	cpHaplo_A	PrecDriestQuarter_P	42	-0.20740173860365199	0.17673259356967	ns	0.42964197916221097	0.19989138524855499
779	cpHaplo_A	PrecWarmestQuarter_P	42	-0.18647945823763301	0.22550450270804101	ns	0.43689969323229899	0.226264739010474
780	cpHaplo_A	PrecColdestQuarter_P	42	-0.156723734060184	0.30965076621953602	ns	0.65963954286216697	0.267687786345775
781	cpssr_Ae	Slope	42	-3.8721388965817102E-2	0.802936980730521	ns	1	0.46101809255171
782	cpssr_Ae	LAT	42	-0.53638383918068699	1.7469620701853701E-4	**	4.7317634930783099E-3	1.4275443286292299E-3
783	cpssr_Ae	LONG	42	0.57083742877139798	5.20610410120533E-5	***	2.9428207396086201E-3	5.6409523493920202E-4
784	cpssr_Ae	Elevation	42	3.5580216860215799E-2	0.81864308333013602	ns	1	0.465835132629218
785	cpssr_Ae	AnMeanTemp_MH	42	0.13885404819223801	0.36870419305873198	ns	0.65963954286216697	0.29584267267322201
786	cpssr_Ae	MeanDiurnalRange_MH	42	-0.482485681609432	9.1056213164775104E-4	**	2.19193476893846E-2	5.0799238976479699E-3
787	cpssr_Ae	Isothermality_MH	42	-0.49048067927797301	7.2489082995744105E-4	**	1.9824731188315899E-2	4.2531249562827696E-3
788	cpssr_Ae	TempSeasonality_MH	42	0.17335430845076	0.260443044847947	ns	0.50181638379073901	0.24231061126477399
789	cpssr_Ae	MaxTempWarmMonth_MH	42	5.9779549190117E-2	0.69989500676157101	ns	1	0.427125053795127
790	cpssr_Ae	MinTempColdMonth_MH	42	0.26825017524775902	7.8310902671821503E-2	ns	0.36738952842663403	0.126167695200917
791	cpssr_Ae	TemAnRange_MH	42	-0.34070288575801899	2.36302983891102E-2	*	0.156687327454579	5.4702943684693597E-2
792	cpssr_Ae	MeanTempWettestQuarter_MH	42	-9.6639531511612503E-2	0.53259924532055303	ns	0.75884744824726102	0.36210986646809901
793	cpssr_Ae	MeanTempDriestQuarter_MH	42	9.6589471771519594E-2	0.53281255494091895	ns	0.75884744824726102	0.36218567465777302
794	cpssr_Ae	MeanTempWarmestQuarter_MH	42	0.168065645248165	0.27548983652229497	ns	0.50181638379073901	0.249353586016374
795	cpssr_Ae	MeanTempColdestQuarter_MH	42	0.18739961507619299	0.22318245707061199	ns	0.43689969323229899	0.22513545470291799
796	cpssr_Ae	AnnPrec_MH	42	-5.1932307411859301E-2	0.73778427079727005	ns	1	0.44007209216285897
797	cpssr_Ae	PrecWettestMonth_MH	42	2.0638939160267902E-2	0.89421229850633499	ns	1	0.48785795547251698
798	cpssr_Ae	PrecDriestMonth_MH	42	-0.217328171566079	0.15645574202880699	ns	0.36738952842663403	0.18773367973379301
799	cpssr_Ae	PrecSeasonality_MH	42	0.61788106637850304	7.8721976805214104E-6	***	5.1366548392784805E-4	1.1734425854516999E-4
800	cpssr_Ae	PrecWettestQuarter_MH	42	-4.7093993155617103E-2	0.76146191462554502	ns	1	0.44786993212764897
801	cpssr_Ae	PrecDriestQuarter_MH	42	-7.6398649351190506E-2	0.62208067649563803	ns	1	0.39856421209708398
802	cpssr_Ae	PrecWarmestQuarter_MH	42	-9.7092853765781098E-2	0.53066949189153301	ns	0.75884744824726102	0.36142273153496801
803	cpssr_Ae	PrecColdestQuarter_MH	42	-6.6212379275502706E-2	0.66935859741760095	ns	1	0.41624653946384499
804	cpssr_Ae	AnMeanTemp_LGM	42	4.2373733173685701E-2	0.78477136035159201	ns	1	0.45533722799299498
805	cpssr_Ae	MeanDiurnalRange_LGM	42	0.446351583527551	2.3896189859265501E-3	*	3.6346580531832498E-2	1.00666842708155E-2
806	cpssr_Ae	Isothermality_LGM	42	0.29338515773887303	5.3255527406670701E-2	ns	0.300797627982128	9.7792801399937498E-2
807	cpssr_Ae	TempSeasonality_LGM	42	0.42681272834694201	3.8612775016901302E-3	*	7.0450977903411802E-2	1.4716546732270099E-2
808	cpssr_Ae	MaxTempWarmMonth_LGM	42	0.22975177068688701	0.133542318218944	ns	0.36738952842663403	0.17320129773562801
809	cpssr_Ae	MinTempColdMonth_LGM	42	1.0801042330231E-4	0.99944480506056099	ns	1	0.51566461789631601
810	cpssr_Ae	TemAnRange_LGM	42	0.46283182378954202	1.5590017564852E-3	*	2.19193476893846E-2	7.4654044785822399E-3
811	cpssr_Ae	MeanTempWettestQuarter_LGM	42	6.9247825664242604E-2	0.65512679616804104	ns	1	0.411034090475136
812	cpssr_Ae	MeanTempDriestQuarter_LGM	42	0.107952570388818	0.48548731573113002	ns	0.75884744824726102	0.34462552387127798
813	cpssr_Ae	MeanTempWarmestQuarter_LGM	42	0.12036480778474699	0.43641537132552199	ns	0.75206996395914105	0.32474122545279499
814	cpssr_Ae	MeanTempColdestQuarter_LGM	42	2.6161771447460801E-2	0.86613452947477498	ns	1	0.479890677154999
815	cpssr_Ae	AnnPrec_LGM	42	-0.37361399468613699	1.2485141808155201E-2	*	0.122953797009867	3.4989628938914698E-2
816	cpssr_Ae	PrecWettestMonth_LGM	42	-0.35162603644318502	1.9254372561805198E-2	*	0.156687327454579	4.7653777958012303E-2
817	cpssr_Ae	PrecDriestMonth_LGM	42	-0.41026154881869198	5.6757879270021997E-3	*	8.3690548955258598E-2	1.97879662817446E-2
818	cpssr_Ae	PrecSeasonality_LGM	42	0.11633062250458701	0.45205455389698102	ns	0.75884744824726102	0.33125280915490002
819	cpssr_Ae	PrecWettestQuarter_LGM	42	-0.34068989414573803	2.3635960270806201E-2	*	0.23263938142013199	5.4711474013228997E-2
820	cpssr_Ae	PrecDriestQuarter_LGM	42	-0.48603175731084902	8.2352903378387298E-4	**	2.19193476893846E-2	4.6984541341936999E-3
821	cpssr_Ae	PrecWarmestQuarter_LGM	42	-0.27925786738150699	6.6391368233815903E-2	ns	0.36738952842663403	0.11286343369419399
822	cpssr_Ae	PrecColdestQuarter_LGM	42	-0.27552338680961103	7.02619842272829E-2	ns	0.36738952842663403	0.117341782302648
823	cpssr_Ae	AnMeanTemp_LIG	42	0.16612667974592099	0.28114675975535602	ns	0.65963954286216697	0.25247802688604998
824	cpssr_Ae	TempSeasonality_LIG	42	0.12913992623603501	0.403456869546858	ns	0.65963954286216697	0.310597758380042
825	cpssr_Ae	MaxTempWarmMonth_LIG	42	0.165230131546616	0.28378794134610702	ns	0.65963954286216697	0.253936807624011
826	cpssr_Ae	MinTempColdMonth_LIG	42	0.31085060589636798	3.99971399612815E-2	*	0.25820369249420999	8.0360702718004495E-2
827	cpssr_Ae	TemAnRange_LIG	42	-0.241167489019529	0.114784360245216	ns	0.36738952842663403	0.15943017075339599
828	cpssr_Ae	MeanTempWettestQuarter_LIG	42	7.3390962752393596E-2	0.63589561464358901	ns	1	0.40384091569452002
829	cpssr_Ae	MeanTempDriestQuarter_LIG	42	0.194678876135851	0.205393309201994	ns	0.43689969323229899	0.21606509826988901
830	cpssr_Ae	MeanTempWarmestQuarter_LIG	42	0.17664039015389099	0.25137519220267601	ns	0.43689969323229899	0.23807753512576599
831	cpssr_Ae	MeanTempColdestQuarter_LIG	42	0.22195931344016001	0.14760048361109199	ns	0.36738952842663403	0.182382958780414
832	cpssr_Ae	AnnPrec_LIG	42	-0.119995817931387	0.43783320886645499	ns	0.75206996395914105	0.32533985603379201
833	cpssr_Ae	PrecWettestMonth_LIG	42	-9.9522022850228001E-2	0.52038736082709502	ns	0.75884744824726102	0.35772103114432002
834	cpssr_Ae	PrecDriestMonth_LIG	42	-0.16017688228284099	0.29897649115653802	ns	0.65963954286216697	0.26212696451386902
835	cpssr_Ae	PrecSeasonality_LIG	42	0.31716235502724099	3.5927265985364797E-2	*	0.25820369249420999	7.4544410983397993E-2
836	cpssr_Ae	PrecWettestQuarter_LIG	42	-6.4402996125692599E-2	0.67789712624949705	ns	1	0.41932975871307299
837	cpssr_Ae	PrecDriestQuarter_LIG	42	-0.22063443440719299	0.15009519691120801	ns	0.36738952842663403	0.18392234902327501
838	cpssr_Ae	PrecWarmestQuarter_LIG	42	-0.23081913631829701	0.13169727847093701	ns	0.36738952842663403	0.171928169655058
839	cpssr_Ae	PrecColdestQuarter_LIG	42	-0.13488266265628801	0.382689212263019	ns	0.65963954286216697	0.30192783655162497
840	cpssr_Ae	AnMeanTemp_P	42	-8.5853989835203495E-2	0.57949600097379395	ns	1	0.38169448522517901
841	cpssr_Ae	MeanDiurnalRange_P	42	6.9412131191672694E-2	0.65435982089081102	ns	1	0.41075053826341301
842	cpssr_Ae	Isothermality_P	42	0.14700504585444499	0.34097736974363102	ns	0.65963954286216697	0.28314467527279202
843	cpssr_Ae	TempSeasonality_P	42	-2.1717957610250999E-2	0.88871548276356405	ns	1	0.48631746601189002
844	cpssr_Ae	MaxTempWarmMonth_P	42	-9.2926092214847295E-2	0.54853471366510198	ns	1	0.36882278961391002
845	cpssr_Ae	MinTempColdMonth_P	42	-0.174044382537591	0.258520949923566	ns	0.50181638379073901	0.241382527648657
846	cpssr_Ae	TemAnRange_P	42	-1.4513165608263399E-2	0.92550408179034005	ns	1	0.49645445852165998
847	cpssr_Ae	MeanTempWettestQuarter_P	42	-4.7293416957018101E-2	0.76048154546388103	ns	1	0.44755137651749199
848	cpssr_Ae	MeanTempDriestQuarter_P	42	-0.109809309401488	0.477968622196416	ns	0.75884744824726102	0.34169155269839002
849	cpssr_Ae	MeanTempWarmestQuarter_P	42	-0.104216131374315	0.50080269389383003	ns	0.75884744824726102	0.35047609239557598
850	cpssr_Ae	MeanTempColdestQuarter_P	42	-0.12073421224294099	0.43499849854330802	ns	0.75206996395914105	0.32414132200861601
851	cpssr_Ae	AnnPrec_P	42	-0.143839167104761	0.35158985530238901	ns	0.65963954286216697	0.288108183536263
852	cpssr_Ae	PrecWettestMonth_P	42	1.0419190967803801E-2	0.94648203005718201	ns	1	0.502057748081435
853	cpssr_Ae	PrecDriestMonth_P	42	-0.40585724595129702	6.2686452400671196E-3	*	8.3690548955258598E-2	2.1328146718512301E-2
854	cpssr_Ae	PrecSeasonality_P	42	0.44804002651755198	2.2895128524315499E-3	*	3.6346580531832498E-2	9.7581900989914001E-3
855	cpssr_Ae	PrecWettestQuarter_P	42	-1.80060057306688E-3	0.99074475623640001	ns	1	0.51348073043683196
856	cpssr_Ae	PrecDriestQuarter_P	42	-0.267358437436508	7.9345582791527799E-2	ns	0.36738952842663403	0.12725726681857
857	cpssr_Ae	PrecWarmestQuarter_P	42	-0.27120670232780902	7.4955999812754096E-2	ns	0.36738952842663403	0.122565786948117
858	cpssr_Ae	PrecColdestQuarter_P	42	-0.13778215810411401	0.372448247299145	ns	0.65963954286216697	0.297491988199933
859	cpHaplo_Ae	Slope	42	2.2899866103711201E-2	0.88270043901367001	ns	1	0.48462108830796702
860	cpHaplo_Ae	LAT	42	-0.60036677287158502	1.6471508626524699E-5	***	1.1527091797872899E-3	2.1107298161872999E-4
861	cpHaplo_Ae	LONG	42	0.51339344299802903	3.65356470958196E-4	**	9.1421788315247405E-3	2.4965351512473899E-3
862	cpHaplo_Ae	Elevation	42	0.109210800209548	0.48038550613639702	ns	0.75884744824726102	0.34263920027330103
863	cpHaplo_Ae	AnMeanTemp_MH	42	6.9118729409600996E-2	0.65572966133034105	ns	1	0.41125677938380201
864	cpHaplo_Ae	MeanDiurnalRange_MH	42	-0.49322314460324601	6.6948938039501497E-4	**	1.8133777801419199E-2	3.9997674476115099E-3
865	cpHaplo_Ae	Isothermality_MH	42	-0.47335108949351401	1.17373899815156E-3	*	2.19193476893846E-2	6.1370754181633803E-3
866	cpHaplo_Ae	TempSeasonality_MH	42	8.2647657047192499E-2	0.59378852567739704	ns	1	0.38746093067286802
867	cpHaplo_Ae	MaxTempWarmMonth_MH	42	-1.73212789797552E-2	0.91114297440138103	ns	1	0.49254527275179
868	cpHaplo_Ae	MinTempColdMonth_MH	42	0.18731889799676699	0.22338548697418301	ns	0.43689969323229899	0.22523467743730499
869	cpHaplo_Ae	TemAnRange_MH	42	-0.39374194298853399	8.1844189349317004E-3	*	8.3690548955258598E-2	2.58342184565909E-2
870	cpHaplo_Ae	MeanTempWettestQuarter_MH	42	-0.108174117979014	0.48458695014154102	ns	0.75884744824726102	0.34427635704381698
871	cpHaplo_Ae	MeanTempDriestQuarter_MH	42	0.105690908339534	0.49472837950329801	ns	0.75884744824726102	0.34817555386568999
872	cpHaplo_Ae	MeanTempWarmestQuarter_MH	42	9.1755466036961497E-2	0.55360481736621203	ns	1	0.370967179644486
873	cpHaplo_Ae	MeanTempColdestQuarter_MH	42	0.118888572686255	0.44210307396532	ns	0.75206996395914105	0.327132563544277
874	cpHaplo_Ae	AnnPrec_MH	42	1.63291907228247E-2	0.91621370158113602	ns	1	0.49393247039480098
875	cpHaplo_Ae	PrecWettestMonth_MH	42	0.13283863552776801	0.39000758700296401	ns	0.65963954286216697	0.30503177529266101
876	cpHaplo_Ae	PrecDriestMonth_MH	42	-0.16795161797431701	0.27582042374575499	ns	0.65963954286216697	0.24950403517787001
877	cpHaplo_Ae	PrecSeasonality_MH	42	0.64292483473964601	2.52596418256734E-6	***	2.12011765303443E-4	4.60912483385988E-5
878	cpHaplo_Ae	PrecWettestQuarter_MH	42	3.5065265091894102E-2	0.82122476159725699	ns	1	0.46661870216906398
879	cpHaplo_Ae	PrecDriestQuarter_MH	42	-1.4299021148136601E-2	0.92660026679706498	ns	1	0.49675037448556902
880	cpHaplo_Ae	PrecWarmestQuarter_MH	42	-5.4111001604330002E-2	0.72719855889760199	ns	1	0.43651416123946502
881	cpHaplo_Ae	PrecColdestQuarter_MH	42	-6.7802154101223398E-3	0.96515902738271797	ns	1	0.50694253803060996
882	cpHaplo_Ae	AnMeanTemp_LGM	42	-9.5042175210887994E-3	0.95117584280005496	ns	1	0.50329445295054898
883	cpHaplo_Ae	MeanDiurnalRange_LGM	42	0.38697216091367898	9.4603308249952504E-3	*	8.3690548955258598E-2	2.84905998033671E-2
884	cpHaplo_Ae	Isothermality_LGM	42	0.24274445031330899	0.112358777299401	ns	0.36738952842663403	0.15750549957791099
885	cpHaplo_Ae	TempSeasonality_LGM	42	0.368515292190082	1.38397975319035E-2	*	0.122953797009867	3.7624333150128898E-2
886	cpHaplo_Ae	MaxTempWarmMonth_LGM	42	0.16294841296076201	0.29058257209340499	ns	0.65963954286216697	0.25764202986495599
887	cpHaplo_Ae	MinTempColdMonth_LGM	42	-5.9028320354850401E-2	0.70349288568958301	ns	1	0.428380147062909
888	cpHaplo_Ae	TemAnRange_LGM	42	0.40282406681892302	6.7075170020834598E-3	*	8.3690548955258598E-2	2.2421305298751099E-2
889	cpHaplo_Ae	MeanTempWettestQuarter_LGM	42	4.3230999635921599E-2	0.78052352486672705	ns	1	0.45399150056017801
890	cpHaplo_Ae	MeanTempDriestQuarter_LGM	42	5.2144591624322501E-2	0.73675069046775699	ns	1	0.43972667921424702
891	cpHaplo_Ae	MeanTempWarmestQuarter_LGM	42	6.4963025364243907E-2	0.67525000816050196	ns	1	0.41837738699420302
892	cpHaplo_Ae	MeanTempColdestQuarter_LGM	42	-2.2963747612176101E-2	0.88237551171973305	ns	1	0.484529132474463
893	cpHaplo_Ae	AnnPrec_LGM	42	-0.27927680930225401	6.6372176501035302E-2	ns	0.300797627982128	0.11284304758554101
894	cpHaplo_Ae	PrecWettestMonth_LGM	42	-0.25596720209386797	9.3526106238596904E-2	ns	0.36738952842663403	0.14125604702022401
895	cpHaplo_Ae	PrecDriestMonth_LGM	42	-0.28111960374553602	6.4526032793365801E-2	ns	0.300797627982128	0.110861117642301
896	cpHaplo_Ae	PrecSeasonality_LGM	42	0.14814661816117	0.33719968165886099	ns	0.65963954286216697	0.281345673630509
897	cpHaplo_Ae	PrecWettestQuarter_LGM	42	-0.24799419955988	0.10456404413619801	ns	0.36738952842663403	0.15107188346940501
898	cpHaplo_Ae	PrecDriestQuarter_LGM	42	-0.38108318436271899	1.0705714825470799E-2	*	0.122953797009867	3.1271097332996302E-2
899	cpHaplo_Ae	PrecWarmestQuarter_LGM	42	-0.16929221800654801	0.27195024338236401	ns	0.50181638379073901	0.247731411686513
900	cpHaplo_Ae	PrecColdestQuarter_LGM	42	-0.19797190703054399	0.19768123322006301	ns	0.42964197916221097	0.21189936579523599
901	cpHaplo_Ae	AnMeanTemp_LIG	42	0.11689617083350499	0.44984389195941299	ns	0.75206996395914105	0.33034443933193502
902	cpHaplo_Ae	TempSeasonality_LIG	42	5.2501927753050397E-2	0.73501191087297502	ns	1	0.43914463271725301
903	cpHaplo_Ae	MaxTempWarmMonth_LIG	42	0.101977556901061	0.51009520581972501	ns	0.75884744824726102	0.35394601434050599
904	cpHaplo_Ae	MinTempColdMonth_LIG	42	0.25200825777216801	9.8888566175677997E-2	ns	0.36738952842663403	0.14613364837910101
905	cpHaplo_Ae	TemAnRange_LIG	42	-0.301303055957163	4.6862876861860303E-2	*	0.276846302114369	8.9679680615229296E-2
906	cpHaplo_Ae	MeanTempWettestQuarter_LIG	42	9.7448805365013807E-3	0.94994107712364595	ns	1	0.50296971822706305
907	cpHaplo_Ae	MeanTempDriestQuarter_LIG	42	0.18812518026882	0.221363134422629	ns	0.43689969323229899	0.22424216446456299
908	cpHaplo_Ae	MeanTempWarmestQuarter_LIG	42	0.121103097759822	0.43358617354825901	ns	0.75206996395914105	0.32354166550452501
909	cpHaplo_Ae	MeanTempColdestQuarter_LIG	42	0.17387361512582	0.25899571147080203	ns	0.50181638379073901	0.24161238307316299
910	cpHaplo_Ae	AnnPrec_LIG	42	-7.1083332105069105E-2	0.646578772202967	ns	1	0.40785835870463899
911	cpHaplo_Ae	PrecWettestMonth_LIG	42	-6.13562311519774E-2	0.69236492136507599	ns	1	0.42448031836656902
912	cpHaplo_Ae	PrecDriestMonth_LIG	42	-0.113791033072194	0.46205410806694802	ns	0.75884744824726102	0.33534215390081401
913	cpHaplo_Ae	PrecSeasonality_LIG	42	0.28641542401734199	5.94471004131586E-2	ns	0.300797627982128	0.105186509888722
914	cpHaplo_Ae	PrecWettestQuarter_LIG	42	-1.8500602543638701E-2	0.90511980677386805	ns	1	0.490887602104075
915	cpHaplo_Ae	PrecDriestQuarter_LIG	42	-0.16548083956812901	0.28304774410547101	ns	0.65963954286216697	0.25352903626078599
916	cpHaplo_Ae	PrecWarmestQuarter_LIG	42	-0.17552813472679399	0.25442034673394498	ns	0.43689969323229899	0.239381395040171
917	cpHaplo_Ae	PrecColdestQuarter_LIG	42	-9.8063862141075195E-2	0.52654753784612196	ns	0.75884744824726102	0.35994700962784099
918	cpHaplo_Ae	AnMeanTemp_P	42	-0.12834860270192799	0.40636864522069299	ns	0.65963954286216697	0.31177986466082103
919	cpHaplo_Ae	MeanDiurnalRange_P	42	-1.2367762631148299E-2	0.93649202030551304	ns	1	0.499405014053033
920	cpHaplo_Ae	Isothermality_P	42	5.3410238418162802E-2	0.73059802318223699	ns	1	0.43766166337548501
921	cpHaplo_Ae	TempSeasonality_P	42	-7.2929299896932795E-2	0.63802713465164196	ns	1	0.40464682945740499
922	cpHaplo_Ae	MaxTempWarmMonth_P	42	-0.145397947730834	0.34633964546471202	ns	0.65963954286216697	0.28566910089285102
923	cpHaplo_Ae	MinTempColdMonth_P	42	-0.18967642276867899	0.217507888074633	ns	0.43689969323229899	0.22232410223576199
924	cpHaplo_Ae	TemAnRange_P	42	-8.2831987539736002E-2	0.59296265885980803	ns	1	0.387130656943173
925	cpHaplo_Ae	MeanTempWettestQuarter_P	42	-7.8517014412551794E-2	0.61242665362556203	ns	1	0.39482100584789898
926	cpHaplo_Ae	MeanTempDriestQuarter_P	42	-9.3598107456569005E-2	0.54563416604871995	ns	1	0.367589421385353
927	cpHaplo_Ae	MeanTempWarmestQuarter_P	42	-0.14684338808592901	0.34151443018799599	ns	0.65963954286216697	0.28339904467426202
928	cpHaplo_Ae	MeanTempColdestQuarter_P	42	-0.15677205852467599	0.309499733880642	ns	0.65963954286216697	0.26761019053982499
929	cpHaplo_Ae	AnnPrec_P	42	-6.9114501701178097E-2	0.65574940791745495	ns	1	0.41126407061429299
930	cpHaplo_Ae	PrecWettestMonth_P	42	9.4682734661008003E-2	0.54096823127113303	ns	1	0.36559523131056798
931	cpHaplo_Ae	PrecDriestMonth_P	42	-0.38227116273450201	1.04437565057684E-2	*	0.122953797009867	3.06969593680212E-2
932	cpHaplo_Ae	PrecSeasonality_P	42	0.53322772630662196	1.93928483133555E-4	**	4.7317634930783099E-3	1.53376097494236E-3
933	cpHaplo_Ae	PrecWettestQuarter_P	42	8.68953434701768E-2	0.57488778529352103	ns	1	0.37981204338232299
934	cpHaplo_Ae	PrecDriestQuarter_P	42	-0.23435664021552499	0.125718410976699	ns	0.36738952842663403	0.167685400167079
935	cpHaplo_Ae	PrecWarmestQuarter_P	42	-0.22760202270041299	0.137316753016648	ns	0.36738952842663403	0.17575477303529499
936	cpHaplo_Ae	PrecColdestQuarter_P	42	-6.0987858867271497E-2	0.69412164319355096	ns	1	0.42509950017185599
937	cpssr_He	Slope	42	-6.5830670647867504E-2	0.67115651003293997	ns	1	0.41689847483873599
938	cpssr_He	LAT	42	-0.38819347569261498	9.2182611741484007E-3	*	8.3690548955258598E-2	2.8005537517567399E-2
939	cpssr_He	LONG	42	0.55357718677170598	9.7077523969716606E-5	***	4.4028738159882898E-3	9.18728136278699E-4
940	cpssr_He	Elevation	42	-6.7509671000506297E-2	0.66326182372727505	ns	1	0.41402491312008499
941	cpssr_He	AnMeanTemp_MH	42	0.21370915385050601	0.16364135768216301	ns	0.36738952842663403	0.19185327658093701
942	cpssr_He	MeanDiurnalRange_MH	42	-0.38907920037785798	9.0460563096679408E-3	*	8.3690548955258598E-2	2.7655249241448899E-2
943	cpssr_He	Isothermality_MH	42	-0.42251105092880598	4.27569392447507E-3	*	7.0450977903411802E-2	1.5938682076796301E-2
944	cpssr_He	TempSeasonality_MH	42	0.25047650445180603	0.101025669573789	ns	0.36738952842663403	0.148019382384422
945	cpssr_He	MaxTempWarmMonth_MH	42	0.149413565418336	0.333037589486193	ns	0.65963954286216697	0.27934360118792601
946	cpssr_He	MinTempColdMonth_MH	42	0.33148017612776198	2.7945421140687699E-2	*	0.23263938142013199	6.2027159244549802E-2
947	cpssr_He	TemAnRange_MH	42	-0.22114134529986401	0.149137062385956	ns	0.36738952842663403	0.18333416135871
948	cpssr_He	MeanTempWettestQuarter_MH	42	-2.7829957226804099E-2	0.85768388292324904	ns	1	0.47744398262411603
949	cpssr_He	MeanTempDriestQuarter_MH	42	7.0952119565196399E-4	0.99635293267269698	ns	1	0.51489074499434795
950	cpssr_He	MeanTempWarmestQuarter_MH	42	0.24274537177800501	0.1123573714382	ns	0.36738952842663403	0.157504373713447
951	cpssr_He	MeanTempColdestQuarter_MH	42	0.25331437337843199	9.7093889731458993E-2	ns	0.36738952842663403	0.14452483821214701
952	cpssr_He	AnnPrec_MH	42	-0.122452344130475	0.42844223508257501	ns	0.75206996395914105	0.32134332966617202
953	cpssr_He	PrecWettestMonth_MH	42	-7.9400264773367604E-2	0.60842036848660597	ns	1	0.39325391199144
954	cpssr_He	PrecDriestMonth_MH	42	-0.25357413341044399	9.6739975843415996E-2	ns	0.36738952842663403	0.14420481176135
955	cpssr_He	PrecSeasonality_MH	42	0.54834205647928302	1.16489432422626E-4	**	4.7317634930783099E-3	1.0582824871948301E-3
956	cpssr_He	PrecWettestQuarter_MH	42	-0.11729609846625701	0.44828419377531697	ns	0.75206996395914105	0.32970119006787901
957	cpssr_He	PrecDriestQuarter_MH	42	-0.14939146633763001	0.33310991288330999	ns	0.65963954286216697	0.27937857148821599
958	cpssr_He	PrecWarmestQuarter_MH	42	-0.13703823975903501	0.37506001029823699	ns	0.65963954286216697	0.29863368470493801
959	cpssr_He	PrecColdestQuarter_MH	42	-0.12900404980473501	0.40395598593598903	ns	0.65963954286216697	0.31080095705351302
960	cpssr_He	AnMeanTemp_LGM	42	0.120226561350798	0.43694628205890201	ns	0.75206996395914105	0.32496557989708702
961	cpssr_He	MeanDiurnalRange_LGM	42	0.44452470172324998	2.5022623925882101E-3	*	3.6346580531832498E-2	1.04053648774924E-2
962	cpssr_He	Isothermality_LGM	42	0.27412713005989803	7.1754142644355895E-2	ns	0.36738952842663403	0.11902642385888999
963	cpssr_He	TempSeasonality_LGM	42	0.45169693399851402	2.0852913610843299E-3	*	3.2201457960216E-2	9.1089639559058001E-3
964	cpssr_He	MaxTempWarmMonth_LGM	42	0.28986514999420798	5.63142550742642E-2	ns	0.300797627982128	0.10151397790872201
965	cpssr_He	MinTempColdMonth_LGM	42	8.8585137972176195E-2	0.567445838513573	ns	1	0.37674770942713698
966	cpssr_He	TemAnRange_LGM	42	0.472342429384909	1.20659562860852E-3	*	2.19193476893846E-2	6.2598092464271702E-3
967	cpssr_He	MeanTempWettestQuarter_LGM	42	0.119558704504487	0.439516109614705	ns	0.75206996395914105	0.32604822673397899
968	cpssr_He	MeanTempDriestQuarter_LGM	42	0.18037508772292599	0.241330046908348	ns	0.43689969323229899	0.233651684165643
969	cpssr_He	MeanTempWarmestQuarter_LGM	42	0.19152647174812601	0.21297118040487001	ns	0.43689969323229899	0.22002220963373201
970	cpssr_He	MeanTempColdestQuarter_LGM	42	0.102947601453504	0.50605782635836705	ns	0.75884744824726102	0.352445685496245
971	cpssr_He	AnnPrec_LGM	42	-0.41761476305505801	4.7942153255878701E-3	*	7.0450977903411802E-2	1.73943591070779E-2
972	cpssr_He	PrecWettestMonth_LGM	42	-0.39454876554703899	8.0427445929525092E-3	*	8.3690548955258598E-2	2.5523404862682099E-2
973	cpssr_He	PrecDriestMonth_LGM	42	-0.451867574233349	2.0761680391890502E-3	*	3.2201457960216E-2	9.08034931126246E-3
974	cpssr_He	PrecSeasonality_LGM	42	2.1656724628753898E-2	0.88902728482279403	ns	1	0.48640509681773803
975	cpssr_He	PrecWettestQuarter_LGM	42	-0.38919860456201999	9.0230544834114194E-3	*	8.3690548955258598E-2	2.7608126455652499E-2
976	cpssr_He	PrecDriestQuarter_LGM	42	-0.51052230970038304	3.9916873634258802E-4	**	9.1421788315247405E-3	2.6603462222009001E-3
977	cpssr_He	PrecWarmestQuarter_LGM	42	-0.30239988297887499	4.6028608036728397E-2	*	0.276846302114369	8.8594073901247697E-2
978	cpssr_He	PrecColdestQuarter_LGM	42	-0.32482330348157201	3.1450976524859203E-2	*	0.25820369249420999	6.7691593025744706E-2
979	cpssr_He	AnMeanTemp_LIG	42	0.248972590155666	0.103158254710796	ns	0.36738952842663403	0.14986935793891601
980	cpssr_He	TempSeasonality_LIG	42	0.20850127622133099	0.17439797438261301	ns	0.42040322565730198	0.19849760036705
981	cpssr_He	MaxTempWarmMonth_LIG	42	0.25736866258625701	9.1682656438603405E-2	ns	0.36738952842663403	0.139529225680946
982	cpssr_He	MinTempColdMonth_LIG	42	0.38068824995314698	1.0794038428077E-2	*	0.122953797009867	3.1463069982780298E-2
983	cpssr_He	TemAnRange_LIG	42	-0.113321540338001	0.46391566116187599	ns	0.75884744824726102	0.33609482038753302
984	cpssr_He	MeanTempWettestQuarter_LIG	42	0.175897101373751	0.253407453628616	ns	0.43689969323229899	0.23894960150484401
985	cpssr_He	MeanTempDriestQuarter_LIG	42	0.189453497897796	0.21805903306285099	ns	0.43689969323229899	0.222600424797784
986	cpssr_He	MeanTempWarmestQuarter_LIG	42	0.26173041086087501	8.6125003056795393E-2	ns	0.36738952842663403	0.13415981581058201
987	cpssr_He	MeanTempColdestQuarter_LIG	42	0.29610222097920502	5.0987174656639697E-2	ns	0.29007269207465902	9.4982942342218907E-2
988	cpssr_He	AnnPrec_LIG	42	-0.19537248203069801	0.203751668533872	ns	0.43689969323229899	0.21518873969660501
989	cpssr_He	PrecWettestMonth_LIG	42	-0.14957943692980799	0.33249505564947202	ns	0.65963954286216697	0.279081066302454
990	cpssr_He	PrecDriestMonth_LIG	42	-0.21730590649010001	0.15649923265412699	ns	0.36738952842663403	0.18775919494929499
991	cpssr_He	PrecSeasonality_LIG	42	0.33285528555788002	2.7263319605197699E-2	*	0.23263938142013199	6.0909568692191399E-2
992	cpssr_He	PrecWettestQuarter_LIG	42	-0.141789987349865	0.35856527331579102	ns	0.65963954286216697	0.29129995081434601
993	cpssr_He	PrecDriestQuarter_LIG	42	-0.27545964982597299	7.0329560208257993E-2	ns	0.36738952842663403	0.117418569251671
994	cpssr_He	PrecWarmestQuarter_LIG	42	-0.28116734836195401	6.4478749901023202E-2	ns	0.300797627982128	0.110809807918667
995	cpssr_He	PrecColdestQuarter_LIG	42	-0.20040094744763501	0.19212500938171301	ns	0.42964197916221097	0.208838508118313
996	cpssr_He	AnMeanTemp_P	42	-2.4569509374343401E-3	0.98737129346587504	ns	1	0.51262861522905301
997	cpssr_He	MeanDiurnalRange_P	42	0.17051824172977401	0.26844235242148701	ns	0.50181638379073901	0.24610306745840799
998	cpssr_He	Isothermality_P	42	0.236674996176336	0.12191212574610601	ns	0.36738952842663403	0.16488705516617699
999	cpssr_He	TempSeasonality_P	42	9.7304846318778004E-2	0.52976823334589995	ns	0.75884744824726102	0.36110100078598301
1000	cpssr_He	MaxTempWarmMonth_P	42	5.8848384540708797E-3	0.96975774644461998	ns	1	0.50813062032591105
1001	cpssr_He	MinTempColdMonth_P	42	-0.12414365502453301	0.422042793170399	ns	0.75206996395914105	0.31857675004569602
1002	cpssr_He	TemAnRange_P	42	9.8561034816768395E-2	0.52444314604008202	ns	0.75884744824726102	0.35918937171073001
1003	cpssr_He	MeanTempWettestQuarter_P	42	1.8714980728442802E-2	0.90402546642606596	ns	1	0.49058525910642098
1004	cpssr_He	MeanTempDriestQuarter_P	42	-6.3918190242222103E-2	0.68019178246299195	ns	1	0.420152802767917
1005	cpssr_He	MeanTempWarmestQuarter_P	42	-1.31277553325458E-2	0.93259818792580496	ns	1	0.49836337968037597
1006	cpssr_He	MeanTempColdestQuarter_P	42	-4.7647320621084802E-2	0.75874266527993905	ns	1	0.44698544949145702
1007	cpssr_He	AnnPrec_P	42	-0.20162208041818599	0.18937396666638801	ns	0.42964197916221097	0.20729091597607799
1008	cpssr_He	PrecWettestMonth_P	42	-7.6374390398796302E-2	0.62219159963882198	ns	1	0.39860695186501999
1009	cpssr_He	PrecDriestMonth_P	42	-0.38303525613433698	1.02781877975524E-2	*	0.122953797009867	3.0330356510483901E-2
1010	cpssr_He	PrecSeasonality_P	42	0.31483346605824603	3.7387408457787201E-2	*	0.25820369249420999	7.6674366330801602E-2
1011	cpssr_He	PrecWettestQuarter_P	42	-8.3560961479034399E-2	0.58970157600852402	ns	1	0.385823024812531
1012	cpssr_He	PrecDriestQuarter_P	42	-0.26590345652292402	8.1056755295049507E-2	ns	0.36738952842663403	0.12903778002161301
1013	cpssr_He	PrecWarmestQuarter_P	42	-0.27035703191676902	7.5908359190376903E-2	ns	0.36738952842663403	0.12359915136899501
1014	cpssr_He	PrecColdestQuarter_P	42	-0.18627198360819999	0.22603035996902099	ns	0.43689969323229899	0.22651880941057501
1015	cpHaplo_He	Slope	42	-9.8869164357742803E-3	0.94921239010407998	ns	1	0.50277787934019302
1016	cpHaplo_He	LAT	42	-0.41331936867462599	5.2934098415996899E-3	*	8.3690548955258598E-2	1.8753577965339701E-2
1017	cpHaplo_He	LONG	42	0.53577853981076595	1.7824498213804999E-4	**	4.7317634930783099E-3	1.44767123041122E-3
1018	cpHaplo_He	Elevation	42	-4.9060490541788002E-2	0.75181095071882997	ns	1	0.44471791861120602
1019	cpHaplo_He	AnMeanTemp_MH	42	0.17811020077353101	0.247388846505356	ns	0.43689969323229899	0.23634443653187101
1020	cpHaplo_He	MeanDiurnalRange_MH	42	-0.40103263890820301	6.9790217200108697E-3	*	8.3690548955258598E-2	2.3078597292702601E-2
1021	cpHaplo_He	Isothermality_MH	42	-0.44653474856001801	2.3785757970125401E-3	*	3.6346580531832498E-2	1.00330045407092E-2
1022	cpHaplo_He	TempSeasonality_MH	42	0.249921843460542	0.101808216331589	ns	0.36738952842663403	0.14870186980018699
1023	cpHaplo_He	MaxTempWarmMonth_MH	42	0.116442149158622	0.451618141439879	ns	0.75206996395914105	0.33107379566513501
1024	cpHaplo_He	MinTempColdMonth_MH	42	0.290986613179256	5.5324827528986202E-2	ns	0.300797627982128	0.100325279805677
1025	cpHaplo_He	TemAnRange_MH	42	-0.232270979281888	0.12921828351835299	ns	0.36738952842663403	0.170191078515398
1026	cpHaplo_He	MeanTempWettestQuarter_MH	42	-2.5106669165035098E-2	0.87148712161005704	ns	1	0.481428582787437
1027	cpHaplo_He	MeanTempDriestQuarter_MH	42	-7.2223831932846705E-2	0.64128988813867205	ns	1	0.40587624351155199
1028	cpHaplo_He	MeanTempWarmestQuarter_MH	42	0.20822072725331101	0.17499153654125901	ns	0.42040322565730198	0.19885362902258699
1029	cpHaplo_He	MeanTempColdestQuarter_MH	42	0.21367643351288601	0.16370739937936099	ns	0.36738952842663403	0.19189026305242601
1030	cpHaplo_He	AnnPrec_MH	42	-9.9638269763718895E-2	0.51989780713398304	ns	0.75884744824726102	0.35754306495938898
1031	cpHaplo_He	PrecWettestMonth_MH	42	-4.2539247332183998E-2	0.78395073659195702	ns	1	0.455077769060517
1032	cpHaplo_He	PrecDriestMonth_MH	42	-0.20506005183802201	0.18177925650842	ns	0.42964197916221097	0.202903696684371
1033	cpHaplo_He	PrecSeasonality_MH	42	0.53307653949982103	1.9489610727417301E-4	**	8.3867492498996901E-3	1.5389248617964E-3
1034	cpHaplo_He	PrecWettestQuarter_MH	42	-8.0081170554811398E-2	0.60533959088093803	ns	1	0.39204330744896299
1035	cpHaplo_He	PrecDriestQuarter_MH	42	-0.120042641982432	0.43765314686684098	ns	0.75206996395914105	0.32526392436371498
1036	cpHaplo_He	PrecWarmestQuarter_MH	42	-9.4563159747409697E-2	0.54148168410689002	ns	1	0.36581529332407198
1037	cpHaplo_He	PrecColdestQuarter_MH	42	-0.12912234839159101	0.403521418383055	ns	0.65963954286216697	0.310624050623313
1038	cpHaplo_He	AnMeanTemp_LGM	42	9.3014656993870098E-2	0.54815203155842696	ns	1	0.36866034143069198
1039	cpHaplo_He	MeanDiurnalRange_LGM	42	0.356763738940504	1.7445120735668201E-2	*	0.15627747903582201	4.4448383249952803E-2
1040	cpHaplo_He	Isothermality_LGM	42	0.19083520657488401	0.21465853865996101	ns	0.43689969323229899	0.22088410854002599
1041	cpHaplo_He	TempSeasonality_LGM	42	0.41671885950249998	4.8948044424007497E-3	*	7.0450977903411802E-2	1.7667791817001899E-2
1042	cpHaplo_He	MaxTempWarmMonth_LGM	42	0.243177037309526	0.11170025606456099	ns	0.36738952842663403	0.156976806379787
1043	cpHaplo_He	MinTempColdMonth_LGM	42	7.1294616021961604E-2	0.645597667407245	ns	1	0.40749166978733298
1044	cpHaplo_He	TemAnRange_LGM	42	0.40007587036966902	7.1278851693232096E-3	*	8.3690548955258598E-2	2.34330332245659E-2
1045	cpHaplo_He	MeanTempWettestQuarter_LGM	42	0.12518756482967	0.41812004293789501	ns	0.75206996395914105	0.31686324418620598
1046	cpHaplo_He	MeanTempDriestQuarter_LGM	42	0.15176169279607399	0.32540860600017402	ns	0.65963954286216697	0.275618305856839
1047	cpHaplo_He	MeanTempWarmestQuarter_LGM	42	0.16118793333554601	0.29589651384796301	ns	0.65963954286216697	0.26049298018822697
1048	cpHaplo_He	MeanTempColdestQuarter_LGM	42	7.7167385793927304E-2	0.618569952854222	ns	1	0.39720835018761902
1049	cpHaplo_He	AnnPrec_LGM	42	-0.38902170869784403	9.0571493915745198E-3	*	8.3690548955258598E-2	2.76779468364158E-2
1050	cpHaplo_He	PrecWettestMonth_LGM	42	-0.37531793252169499	1.2058419824118601E-2	*	0.122953797009867	3.4125657278819298E-2
1051	cpHaplo_He	PrecDriestMonth_LGM	42	-0.41454172147101898	5.1469465937904104E-3	*	8.3690548955258598E-2	1.8348448385721899E-2
1052	cpHaplo_He	PrecSeasonality_LGM	42	-9.1016563249846395E-3	0.95324150787974404	ns	1	0.50383676071693695
1053	cpHaplo_He	PrecWettestQuarter_LGM	42	-0.36534243836597602	1.4744362619014999E-2	*	0.15627747903582201	3.9297486163415399E-2
1054	cpHaplo_He	PrecDriestQuarter_LGM	42	-0.47378158763505801	1.1599599333699301E-3	*	2.19193476893846E-2	6.0850301329747102E-3
1055	cpHaplo_He	PrecWarmestQuarter_LGM	42	-0.26497493688030399	8.2163768699861098E-2	ns	0.36738952842663403	0.13017565320510399
1056	cpHaplo_He	PrecColdestQuarter_LGM	42	-0.30594591248335401	4.34135504357403E-2	*	0.276846302114369	8.51080682539435E-2
1057	cpHaplo_He	AnMeanTemp_LIG	42	0.215723014683737	0.15961380173358899	ns	0.36738952842663403	0.189567805293784
1058	cpHaplo_He	TempSeasonality_LIG	42	0.21423503914306899	0.16258258086942901	ns	0.36738952842663403	0.19125817587576299
1059	cpHaplo_He	MaxTempWarmMonth_LIG	42	0.22672073922993299	0.13888677606341099	ns	0.36738952842663403	0.17679725403722099
1060	cpHaplo_He	MinTempColdMonth_LIG	42	0.34401222495304601	2.2224515014081399E-2	*	0.156687327454579	5.2539852809682798E-2
1061	cpHaplo_He	TemAnRange_LIG	42	-0.12171290116908801	0.431257077034574	ns	0.75206996395914105	0.32254907910817099
1062	cpHaplo_He	MeanTempWettestQuarter_LIG	42	0.178621065243594	0.24601335187853601	ns	0.43689969323229899	0.23573939568429
1063	cpHaplo_He	MeanTempDriestQuarter_LIG	42	0.16470638762783199	0.285338329364343	ns	0.65963954286216697	0.25478826116870301
1064	cpHaplo_He	MeanTempWarmestQuarter_LIG	42	0.23152973864295101	0.130479537214929	ns	0.36738952842663403	0.17107871007413999
1065	cpHaplo_He	MeanTempColdestQuarter_LIG	42	0.25925749974860801	8.9242791695850504E-2	ns	0.36738952842663403	0.137202756324526
1066	cpHaplo_He	AnnPrec_LIG	42	-0.17747317985526501	0.24911127254750201	ns	0.43689969323229899	0.237096969473646
1067	cpHaplo_He	PrecWettestMonth_LIG	42	-0.150454026059507	0.32964354770620502	ns	0.65963954286216697	0.27769522615708703
1068	cpHaplo_He	PrecDriestMonth_LIG	42	-0.17061194767600099	0.268175479464489	ns	0.50181638379073901	0.245978331731636
1069	cpHaplo_He	PrecSeasonality_LIG	42	0.25255206284336101	9.8138272014228797E-2	ns	0.36738952842663403	0.145463892687279
1070	cpHaplo_He	PrecWettestQuarter_LIG	42	-0.13484350054054001	0.38282866025957801	ns	0.65963954286216697	0.30198748831088701
1071	cpHaplo_He	PrecDriestQuarter_LIG	42	-0.232543496352174	0.12875688534885499	ns	0.36738952842663403	0.169864352004724
1072	cpHaplo_He	PrecWarmestQuarter_LIG	42	-0.234326945684798	0.125767735608148	ns	0.36738952842663403	0.16772115565612
1073	cpHaplo_He	PrecColdestQuarter_LIG	42	-0.206163260793645	0.179389001200778	ns	0.42964197916221097	0.20148688086511901
1074	cpHaplo_He	AnMeanTemp_P	42	-3.0806869260581599E-2	0.84264310424145905	ns	1	0.47303183663349402
1075	cpHaplo_He	MeanDiurnalRange_P	42	0.13466364604879799	0.38346946927665099	ns	0.65963954286216697	0.30226135201927601
1076	cpHaplo_He	Isothermality_P	42	0.20507146405381599	0.18175441437686701	ns	0.42964197916221097	0.202889062090719
1077	cpHaplo_He	TempSeasonality_P	42	4.9206928726579897E-2	0.75109375111066801	ns	1	0.44448224336463799
1078	cpHaplo_He	MaxTempWarmMonth_P	42	-2.4449912975558801E-2	0.87482176406511702	ns	1	0.48238210202008902
1079	cpHaplo_He	MinTempColdMonth_P	42	-0.12786548076190701	0.40815228096873002	ns	0.65963954286216697	0.31250002866517801
1080	cpHaplo_He	TemAnRange_P	42	5.5190179553079297E-2	0.72197349836462799	ns	1	0.43474126247110301
1081	cpHaplo_He	MeanTempWettestQuarter_P	42	1.8771530331099798E-2	0.90373682580706904	ns	1	0.49050545397512502
1082	cpHaplo_He	MeanTempDriestQuarter_P	42	-9.5570418316033703E-2	0.53716387884080896	ns	1	0.36395994436345502
1083	cpHaplo_He	MeanTempWarmestQuarter_P	42	-4.3647137014114303E-2	0.77846379090828399	ns	1	0.45333657359277502
1084	cpHaplo_He	MeanTempColdestQuarter_P	42	-6.6663180666246796E-2	0.66723759680701999	ns	1	0.41547557342444202
1085	cpHaplo_He	AnnPrec_P	42	-0.16565730661561001	0.28252749464514099	ns	0.65963954286216697	0.25324194227208302
1086	cpHaplo_He	PrecWettestMonth_P	42	-3.4172015976309901E-2	0.82570742426293597	ns	1	0.467973795436055
1087	cpHaplo_He	PrecDriestMonth_P	42	-0.33317988493543998	2.7104343037471699E-2	*	0.23263938142013199	6.0646986109068601E-2
1088	cpHaplo_He	PrecSeasonality_P	42	0.30142301724015003	4.6771039049585399E-2	*	0.276846302114369	8.9560788762372903E-2
1089	cpHaplo_He	PrecWettestQuarter_P	42	-3.3744932614351499E-2	0.82785263634631601	ns	1	0.46861985253826299
1090	cpHaplo_He	PrecDriestQuarter_P	42	-0.22254835636407	0.14650119227782901	ns	0.36738952842663403	0.181696399025466
1091	cpHaplo_He	PrecWarmestQuarter_P	42	-0.222950808232073	0.145753601942402	ns	0.36738952842663403	0.181226574886588
1092	cpHaplo_He	PrecColdestQuarter_P	42	-0.169639802980112	0.27095267848251298	ns	0.50181638379073901	0.24727046139570999
1093	cpSSR_A_22	Slope	42	-2.6623109701754799E-2	0.863795978596683	ns	1	0.479215898243812
1094	cpSSR_A_22	LAT	42	-0.235411889723812	0.12397498356209501	ns	0.36738952842663403	0.16641330929158499
1095	cpSSR_A_22	LONG	42	0.33572224746964602	2.5885661622557201E-2	*	0.23263938142013199	5.8607094369858899E-2
1096	cpSSR_A_22	Elevation	42	-0.12622434535371799	0.414244647145181	ns	0.75206996395914105	0.31515706924315601
1097	cpSSR_A_22	AnMeanTemp_MH	42	0.188177209763502	0.22123306752805399	ns	0.43689969323229899	0.224178012676155
1098	cpSSR_A_22	MeanDiurnalRange_MH	42	-0.189799554737412	0.217203878804861	ns	0.43689969323229899	0.222171378711499
1099	cpSSR_A_22	Isothermality_MH	42	-0.21939013892343201	0.152466263815	ns	0.36738952842663403	0.185361883580906
1100	cpSSR_A_22	TempSeasonality_MH	42	0.16835042905051101	0.27466533142372701	ns	0.50181638379073901	0.24897757351507299
1101	cpSSR_A_22	MaxTempWarmMonth_MH	42	0.14668618725066401	0.34203718386448201	ns	0.65963954286216697	0.283646308034957
1102	cpSSR_A_22	MinTempColdMonth_MH	42	0.25749887179407599	9.1512821168579506E-2	ns	0.36738952842663403	0.13936880756081799
1103	cpSSR_A_22	TemAnRange_MH	42	-8.9397370945943105E-2	0.56388461765210596	ns	1	0.37527058503827099
1104	cpSSR_A_22	MeanTempWettestQuarter_MH	42	-2.8309787894784302E-2	0.85525603633605995	ns	1	0.476736791802781
1105	cpSSR_A_22	MeanTempDriestQuarter_MH	42	-3.4949370075945799E-2	0.82180605236110904	ns	1	0.46679481374083398
1106	cpSSR_A_22	MeanTempWarmestQuarter_MH	42	0.201268057460081	0.19016863452930799	ns	0.42964197916221097	0.20774017805598599
1107	cpSSR_A_22	MeanTempColdestQuarter_MH	42	0.214522604247146	0.16200573014605699	ns	0.36738952842663403	0.19093224744405199
1108	cpSSR_A_22	AnnPrec_MH	42	-0.11656536585404	0.45113625208557701	ns	0.75206996395914105	0.330875950835048
1109	cpSSR_A_22	PrecWettestMonth_MH	42	-8.9716470397490394E-2	0.56248837685742403	ns	1	0.37468953933556898
1110	cpSSR_A_22	PrecDriestMonth_MH	42	-0.21677865812408201	0.157531696406424	ns	0.36738952842663403	0.188362802842479
1111	cpSSR_A_22	PrecSeasonality_MH	42	0.356106944928474	1.7668085550308001E-2	*	0.15627747903582201	4.48534260139173E-2
1112	cpSSR_A_22	PrecWettestQuarter_MH	42	-0.105751662659193	0.49447896121078599	ns	0.75884744824726102	0.34808053699408997
1113	cpSSR_A_22	PrecDriestQuarter_MH	42	-0.143636267451764	0.35227680717610799	ns	0.65963954286216697	0.28842496802518203
1114	cpSSR_A_22	PrecWarmestQuarter_MH	42	-0.14538099257915499	0.34639649279309698	ns	0.65963954286216697	0.28569568186405297
1115	cpSSR_A_22	PrecColdestQuarter_MH	42	-0.100613047358407	0.51580172902324095	ns	0.75884744824726102	0.35604781710091399
1116	cpSSR_A_22	AnMeanTemp_LGM	42	0.136841432721169	0.37575278429963599	ns	0.65963954286216697	0.29893531444792198
1117	cpSSR_A_22	MeanDiurnalRange_LGM	42	0.30880969550128001	4.1391045179263099E-2	*	0.276846302114369	8.2322140090359694E-2
1118	cpSSR_A_22	Isothermality_LGM	42	0.20305129963749	0.18618981314248001	ns	0.42964197916221097	0.205472371121107
1119	cpSSR_A_22	TempSeasonality_LGM	42	0.29142487242527898	5.4941981526316797E-2	ns	0.300797627982128	9.9861514754066599E-2
1120	cpSSR_A_22	MaxTempWarmMonth_LGM	42	0.23584968873383999	0.123257035625221	ns	0.36738952842663403	0.16588473558431999
1121	cpSSR_A_22	MinTempColdMonth_LGM	42	0.128710865317955	0.40503415637251899	ns	0.65963954286216697	0.31123909184918302
1122	cpSSR_A_22	TemAnRange_LGM	42	0.31287441134900601	3.8653046099542801E-2	*	0.25820369249420999	7.8481018877699704E-2
1123	cpSSR_A_22	MeanTempWettestQuarter_LGM	42	0.135809401967035	0.37939805245313701	ns	0.65963954286216697	0.30051417545222697
1124	cpSSR_A_22	MeanTempDriestQuarter_LGM	42	0.17304285598483801	0.26131366054666499	ns	0.50181638379073901	0.24272881499509599
1125	cpSSR_A_22	MeanTempWarmestQuarter_LGM	42	0.177297439053544	0.249587872448614	ns	0.43689969323229899	0.23730420087309101
1126	cpSSR_A_22	MeanTempColdestQuarter_LGM	42	0.13577780581923399	0.37950998384380902	ns	0.65963954286216697	0.300562437172604
1127	cpSSR_A_22	AnnPrec_LGM	42	-0.29748557197887998	4.9862600506605799E-2	*	0.29007269207465902	9.3563727021047094E-2
1128	cpSSR_A_22	PrecWettestMonth_LGM	42	-0.26452319009715602	8.2706611755419102E-2	ns	0.36738952842663403	0.130729668214358
1129	cpSSR_A_22	PrecDriestMonth_LGM	42	-0.34152575947374297	2.3273984598990102E-2	*	0.156687327454579	5.4163226534126703E-2
1130	cpSSR_A_22	PrecSeasonality_LGM	42	7.7867740098421706E-2	0.615378806855581	ns	1	0.39597059628624398
1131	cpSSR_A_22	PrecWettestQuarter_LGM	42	-0.26302706899998601	8.4524451492254196E-2	ns	0.36738952842663403	0.13256622324060699
1132	cpSSR_A_22	PrecDriestQuarter_LGM	42	-0.36557762418447498	1.4675631925980301E-2	*	0.122953797009867	3.9172663404668899E-2
1133	cpSSR_A_22	PrecWarmestQuarter_LGM	42	-0.23270124572662099	0.128490364536549	ns	0.36738952842663403	0.16967512878007299
1134	cpSSR_A_22	PrecColdestQuarter_LGM	42	-0.22725709928365101	0.137929661939339	ns	0.36738952842663403	0.176163093081842
1135	cpSSR_A_22	AnMeanTemp_LIG	42	0.232550788730057	0.128744555607611	ns	0.36738952842663403	0.169855606182197
1136	cpSSR_A_22	TempSeasonality_LIG	42	0.14219779420380399	0.35717045521861701	ns	0.65963954286216697	0.290666112964231
1137	cpSSR_A_22	MaxTempWarmMonth_LIG	42	0.23019909030223701	0.132766752943976	ns	0.36738952842663403	0.17266816245859201
1138	cpSSR_A_22	MinTempColdMonth_LIG	42	0.31251792456942501	3.88870824225373E-2	*	0.25820369249420999	7.8811164904016198E-2
1139	cpSSR_A_22	TemAnRange_LIG	42	-3.0498190210271899E-2	0.84420022412299101	ns	1	0.473492065304501
1140	cpSSR_A_22	MeanTempWettestQuarter_LIG	42	0.10613421386864701	0.49290994100293201	ns	0.75884744824726102	0.34748180288454
1141	cpSSR_A_22	MeanTempDriestQuarter_LIG	42	0.25696366794019398	9.2212462083010704E-2	ns	0.36738952842663403	0.140028207115969
1142	cpSSR_A_22	MeanTempWarmestQuarter_LIG	42	0.23519679102980601	0.12432887457357999	ns	0.36738952842663403	0.16667283491933399
1143	cpSSR_A_22	MeanTempColdestQuarter_LIG	42	0.26613230799577497	8.0785711145060196E-2	ns	0.36738952842663403	0.12875751452259601
1144	cpSSR_A_22	AnnPrec_LIG	42	-0.18399925610127299	0.23184598355672301	ns	0.43689969323229899	0.22928832097051399
1145	cpSSR_A_22	PrecWettestMonth_LIG	42	-0.135983370313179	0.378782108950034	ns	0.65963954286216697	0.300248365355262
1146	cpSSR_A_22	PrecDriestMonth_LIG	42	-0.214886287767867	0.16127832098530701	ns	0.36738952842663403	0.19051952785871401
1147	cpSSR_A_22	PrecSeasonality_LIG	42	0.26820121413102099	7.8367436092342299E-2	ns	0.36738952842663403	0.12622748311302601
1148	cpSSR_A_22	PrecWettestQuarter_LIG	42	-0.12981111905932499	0.40099659674671101	ns	0.65963954286216697	0.30959267061287599
1149	cpSSR_A_22	PrecDriestQuarter_LIG	42	-0.23663214689263901	0.121981679105964	ns	0.36738952842663403	0.16493889339345
1150	cpSSR_A_22	PrecWarmestQuarter_LIG	42	-0.24767335437848101	0.105028224523404	ns	0.36738952842663403	0.15146603315696799
1151	cpSSR_A_22	PrecColdestQuarter_LIG	42	-0.16895758024440599	0.27291293659432297	ns	0.50181638379073901	0.248174668459447
1152	cpSSR_A_22	AnMeanTemp_P	42	4.4539908428475501E-2	0.77404995966641099	ns	1	0.45192781744162103
1153	cpSSR_A_22	MeanDiurnalRange_P	42	0.19216975760836699	0.21140924850161999	ns	0.43689969323229899	0.219218225465414
1154	cpSSR_A_22	Isothermality_P	42	0.221684067908171	0.14811623361387	ns	0.36738952842663403	0.18270332255449201
1155	cpSSR_A_22	TempSeasonality_P	42	0.16888083857030201	0.27313402498182598	ns	0.50181638379073901	0.24827624680714
1156	cpSSR_A_22	MaxTempWarmMonth_P	42	6.0359594187772599E-2	0.69712141270960304	ns	1	0.42615373765373299
1157	cpSSR_A_22	MinTempColdMonth_P	42	-9.2625513222727607E-2	0.54983444127312597	ns	1	0.36937389913907998
1158	cpSSR_A_22	TemAnRange_P	42	0.15761778533239501	0.30686411142803499	ns	0.65963954286216697	0.26625112483537799
1159	cpSSR_A_22	MeanTempWettestQuarter_P	42	3.3879284225099102E-2	0.827177662678791	ns	1	0.468416745127817
1160	cpSSR_A_22	MeanTempDriestQuarter_P	42	-7.6195761561910699E-3	0.96084902276595296	ns	1	0.50582382319293295
1161	cpSSR_A_22	MeanTempWarmestQuarter_P	42	4.4542622938389502E-2	0.77403654987469095	ns	1	0.45192352639458999
1162	cpSSR_A_22	MeanTempColdestQuarter_P	42	-3.9384980148439103E-3	0.97975743297453799	ns	1	0.51069438814472301
1163	cpSSR_A_22	AnnPrec_P	42	-0.15015254990968899	0.33062475054064899	ns	0.65963954286216697	0.278173230824382
1164	cpSSR_A_22	PrecWettestMonth_P	42	-6.2977531638803902E-2	0.68465219055688298	ns	1	0.42174599847003302
1165	cpSSR_A_22	PrecDriestMonth_P	42	-0.27512294098843898	7.0687402799646207E-2	ns	0.36738952842663403	0.117824402884514
1166	cpSSR_A_22	PrecSeasonality_P	42	0.21965416162722001	0.15196087376530501	ns	0.36738952842663403	0.18505694605501199
1167	cpSSR_A_22	PrecWettestQuarter_P	42	-4.4322293414215501E-2	0.77512519797545198	ns	1	0.45227166822403198
1168	cpSSR_A_22	PrecDriestQuarter_P	42	-0.20459103186538399	0.182802321116323	ns	0.42964197916221097	0.203504751460794
1169	cpSSR_A_22	PrecWarmestQuarter_P	42	-0.20197243693825501	0.188589853753689	ns	0.42964197916221097	0.20684583445528101
1170	cpSSR_A_22	PrecColdestQuarter_P	42	-0.10942260152139401	0.47952948260717598	ns	0.75884744824726102	0.34230405073062298
1171	cpHaplo_P	Slope	42	7.2468273844824793E-2	0.64015859646849405	ns	1	0.40545054531070202
1172	cpHaplo_P	LAT	42	-0.21240357010920899	0.16629155257130701	ns	0.42040322565730198	0.19351813236242399
1173	cpHaplo_P	LONG	42	0.18906549639216799	0.21902060833637099	ns	0.43689969323229899	0.223080820915359
1174	cpHaplo_P	Elevation	42	-5.6128586287019999E-2	0.71744014001355805	ns	1	0.43319399963031302
1175	cpHaplo_P	AnMeanTemp_MH	42	-1.1646735360798001E-3	0.994013401332563	ns	1	0.51430353194950096
1176	cpHaplo_P	MeanDiurnalRange_MH	42	-0.208274546351229	0.174877558094546	ns	0.42040322565730198	0.19878535146836099
1177	cpHaplo_P	Isothermality_MH	42	-0.17670407253407699	0.25120158629171502	ns	0.43689969323229899	0.23800268250231801
1178	cpHaplo_P	TempSeasonality_MH	42	2.4593415559379099E-2	0.87409295281146304	ns	1	0.48217400276439398
1179	cpHaplo_P	MaxTempWarmMonth_MH	42	-3.0837117720994098E-2	0.84249054881418906	ns	1	0.47298670345337701
1180	cpHaplo_P	MinTempColdMonth_MH	42	4.9241086110232202E-2	0.75092649076606499	ns	1	0.44442725203901301
1181	cpHaplo_P	TemAnRange_MH	42	-0.168712034163358	0.273620756145175	ns	0.50181638379073901	0.24849958740306399
1182	cpHaplo_P	MeanTempWettestQuarter_MH	42	-4.8385794166800597E-2	0.75511802238292602	ns	1	0.44580205643686499
1183	cpHaplo_P	MeanTempDriestQuarter_MH	42	3.8362311381098199E-3	0.98028294612818101	ns	1	0.510828382764272
1184	cpHaplo_P	MeanTempWarmestQuarter_MH	42	7.8533695975119694E-3	0.959648715993629	ns	1	0.50551136443755496
1185	cpHaplo_P	MeanTempColdestQuarter_MH	42	1.7466464849145099E-2	0.91040119304552303	ns	1	0.492341705916998
1186	cpHaplo_P	AnnPrec_MH	42	9.7440652120334408E-3	0.94994526010120495	ns	1	0.50297081903763796
1187	cpHaplo_P	PrecWettestMonth_MH	42	6.1500714501039E-2	0.69167633277386598	ns	1	0.42423725142977597
1188	cpHaplo_P	PrecDriestMonth_MH	42	-5.0302610948109901E-2	0.74573412135688399	ns	1	0.44271468952098197
1189	cpHaplo_P	PrecSeasonality_MH	42	0.207622523045906	0.176262016384027	ns	0.42040322565730198	0.19961185787417701
1190	cpHaplo_P	PrecWettestQuarter_MH	42	3.2839194241807597E-2	0.832406181190806	ns	1	0.46998602204696799
1191	cpHaplo_P	PrecDriestQuarter_MH	42	-2.0416107954657401E-2	0.89534808059196902	ns	1	0.48817510872534697
1192	cpHaplo_P	PrecWarmestQuarter_MH	42	-9.4313563220361704E-3	0.95154969293820602	ns	1	0.50339268924815295
1193	cpHaplo_P	PrecColdestQuarter_MH	42	1.1198341925276301E-2	0.94248639137520995	ns	1	0.50100013225678197
1194	cpHaplo_P	AnMeanTemp_LGM	42	-3.9856885097102897E-2	0.79727789295509999	ns	1	0.45926109743545901
1195	cpHaplo_P	MeanDiurnalRange_LGM	42	0.14650535230259801	0.34263913987487599	ns	0.65963954286216697	0.28393063194423801
1196	cpHaplo_P	Isothermality_LGM	42	0.12754777927897501	0.40932764713516001	ns	0.75206996395914105	0.31297296894620902
1197	cpHaplo_P	TempSeasonality_LGM	42	0.111421608043661	0.47148988805987602	ns	0.75884744824726102	0.33912985599947998
1198	cpHaplo_P	MaxTempWarmMonth_LGM	42	3.41605985437268E-2	0.82576475704829	ns	1	0.46799108234318798
1199	cpHaplo_P	MinTempColdMonth_LGM	42	-5.1467520376061497E-2	0.74004884364975299	ns	1	0.44082740455756297
1200	cpHaplo_P	TemAnRange_LGM	42	0.13376768266918801	0.38667114426238802	ns	0.65963954286216697	0.30362339897860302
1201	cpHaplo_P	MeanTempWettestQuarter_LGM	42	2.2279147611570901E-2	0.885858647944053	ns	1	0.48551316889004997
1202	cpHaplo_P	MeanTempDriestQuarter_LGM	42	-1.44564291055402E-2	0.925794497330795	ns	1	0.49653289029481401
1203	cpHaplo_P	MeanTempWarmestQuarter_LGM	42	-1.0340975200206499E-2	0.94688320911172796	ns	1	0.50216368958218804
1204	cpHaplo_P	MeanTempColdestQuarter_LGM	42	-4.0460919374011903E-2	0.79427166552476003	ns	1	0.45832307742349798
1205	cpHaplo_P	AnnPrec_LGM	42	-0.12319821125099099	0.42561340448532903	ns	0.75206996395914105	0.32012474873663399
1206	cpHaplo_P	PrecWettestMonth_LGM	42	-0.11120420669391599	0.47236074476935702	ns	0.75884744824726102	0.33947602223321399
1207	cpHaplo_P	PrecDriestMonth_LGM	42	-0.126829386301163	0.41199255253279199	ns	0.75206996395914105	0.31415940604688303
1208	cpHaplo_P	PrecSeasonality_LGM	42	1.5980368787075101E-2	0.91799737956866301	ns	1	0.49441862937287501
1209	cpHaplo_P	PrecWettestQuarter_LGM	42	-0.105255580125591	0.49651745232354	ns	0.75884744824726102	0.34885582176535002
1210	cpHaplo_P	PrecDriestQuarter_LGM	42	-0.164613521697485	0.28561380625406102	ns	0.65963954286216697	0.25493917581421699
1211	cpHaplo_P	PrecWarmestQuarter_LGM	42	-0.121848199624739	0.43074126456550099	ns	0.75206996395914105	0.32232863409089402
1212	cpHaplo_P	PrecColdestQuarter_LGM	42	-7.9047802587121296E-2	0.61001773285192495	ns	1	0.39387970704065101
1213	cpHaplo_P	AnMeanTemp_LIG	42	4.0223348878927798E-2	0.79545368500474201	ns	1	0.45869228576591198
1214	cpHaplo_P	TempSeasonality_LIG	42	1.21272647959772E-2	0.93772452334614798	ns	1	0.499733818711177
1215	cpHaplo_P	MaxTempWarmMonth_LIG	42	4.1970006316357701E-2	0.78677401506979205	ns	1	0.455969376968623
1216	cpHaplo_P	MinTempColdMonth_LIG	42	0.100964592508811	0.51432848367013895	ns	0.75884744824726102	0.35550728984220398
1217	cpHaplo_P	TemAnRange_LIG	42	-0.11699819021559101	0.44944573995742398	ns	0.75206996395914105	0.33018042016784999
1218	cpHaplo_P	MeanTempWettestQuarter_LIG	42	7.4217698465210993E-2	0.63208579767133	ns	1	0.40239500049752103
1219	cpHaplo_P	MeanTempDriestQuarter_LIG	42	4.4352001356857997E-2	0.77497838614104297	ns	1	0.45222474465872903
1220	cpHaplo_P	MeanTempWarmestQuarter_LIG	42	4.22699224603965E-2	0.78528617448771798	ns	1	0.45549987214912901
1221	cpHaplo_P	MeanTempColdestQuarter_LIG	42	6.5216390023818405E-2	0.67405368519345399	ns	1	0.417945952008836
1222	cpHaplo_P	AnnPrec_LIG	42	-5.0532218299790502E-2	0.74461246786856805	ns	1	0.44234335484147802
1223	cpHaplo_P	PrecWettestMonth_LIG	42	-9.0293521702555796E-3	0.953612555157067	ns	1	0.50393404788803298
1224	cpHaplo_P	PrecDriestMonth_LIG	42	-4.9214148105939902E-2	0.75105839863780499	ns	1	0.44447062119805397
1225	cpHaplo_P	PrecSeasonality_LIG	42	7.6523254865404303E-2	0.62151105288726105	ns	1	0.39834463483623
1226	cpHaplo_P	PrecWettestQuarter_LIG	42	-2.2859026837203301E-2	0.88290817407937505	ns	1	0.48467986104184702
1227	cpHaplo_P	PrecDriestQuarter_LIG	42	-7.4922354994052906E-2	0.628845963804747	ns	1	0.40115987759356098
1228	cpHaplo_P	PrecWarmestQuarter_LIG	42	-7.7717519872861199E-2	0.61606269366215805	ns	1	0.39623628410143402
1229	cpHaplo_P	PrecColdestQuarter_LIG	42	-5.6065528667119897E-2	0.71774446729553898	ns	1	0.43329813356807201
1230	cpHaplo_P	AnMeanTemp_P	42	-8.8588716101328402E-2	0.567430127534858	ns	1	0.37674120816228601
1231	cpHaplo_P	MeanDiurnalRange_P	42	-2.8068684093246601E-2	0.85647580941282897	ns	1	0.47709233025430903
1232	cpHaplo_P	Isothermality_P	42	1.9379567854851201E-2	0.90063406129678203	ns	1	0.48964600084259302
1233	cpHaplo_P	TempSeasonality_P	42	-0.18134786604383801	0.23875894042729101	ns	0.43689969323229899	0.232487012053541
1234	cpHaplo_P	MaxTempWarmMonth_P	42	-0.10579724365547601	0.49429187741235298	ns	0.75884744824726102	0.34800923782777998
1235	cpHaplo_P	MinTempColdMonth_P	42	-9.3351087445117706E-2	0.54669949936031703	ns	1	0.36804298112427603
1236	cpHaplo_P	TemAnRange_P	42	-9.2691394494906196E-2	0.54954944027084096	ns	1	0.36925313562246598
1237	cpHaplo_P	MeanTempWettestQuarter_P	42	2.0263580082142702E-3	0.98958440334855002	ns	1	0.51318796907540698
1238	cpHaplo_P	MeanTempDriestQuarter_P	42	-0.25003000676400899	0.10165524964152201	ns	0.36738952842663403	0.14856879612120599
1239	cpHaplo_P	MeanTempWarmestQuarter_P	42	-0.112439799989544	0.46742263978832799	ns	0.75884744824726102	0.33750552504378001
1240	cpHaplo_P	MeanTempColdestQuarter_P	42	-8.6583480434612198E-2	0.57626609364308401	ns	1	0.38037627844845101
1241	cpHaplo_P	AnnPrec_P	42	-1.7084055508034001E-2	0.91235515316341298	ns	1	0.49287757945882199
1242	cpHaplo_P	PrecWettestMonth_P	42	8.51348561958582E-2	0.58268804074402802	ns	1	0.38299173831820399
1243	cpHaplo_P	PrecDriestMonth_P	42	-0.124893478933975	0.419223044534967	ns	0.75206996395914105	0.31734641638806699
1244	cpHaplo_P	PrecSeasonality_P	42	0.23003089319793599	0.133057978771421	ns	0.36738952842663403	0.17286869837257099
1245	cpHaplo_P	PrecWettestQuarter_P	42	6.4529777296689905E-2	0.67729752631585805	ns	1	0.41911430988037501
1246	cpHaplo_P	PrecDriestQuarter_P	42	-0.107834826271773	0.485966180693572	ns	0.75884744824726102	0.344810990902092
1247	cpHaplo_P	PrecWarmestQuarter_P	42	-0.103186606441538	0.50506556856689799	ns	0.75884744824726102	0.35207524935162698
1248	cpHaplo_P	PrecColdestQuarter_P	42	-2.49155640796541E-2	0.87245722243191903	ns	1	0.48170633892685
1249	cpHaplo_A_22	Slope	42	7.2120348456351504E-3	0.96294156241587803	ns	1	0.50636760100037703
1250	cpHaplo_A_22	LAT	42	-0.30613558256946599	4.3277157229948703E-2	*	0.276846302114369	8.4922703218913195E-2
1251	cpHaplo_A_22	LONG	42	0.37888543995096302	1.1205192081830601E-2	*	0.122953797009867	3.2346238891618702E-2
1252	cpHaplo_A_22	Elevation	42	-0.11965427904564099	0.43914783916435801	ns	0.75206996395914105	0.32589341451981502
1253	cpHaplo_A_22	AnMeanTemp_MH	42	0.17615525879812799	0.25270036711426203	ns	0.43689969323229899	0.23864705180760201
1254	cpHaplo_A_22	MeanDiurnalRange_MH	42	-0.25852255071674002	9.0186085174419395E-2	ns	0.36738952842663403	0.13810782004413399
1255	cpHaplo_A_22	Isothermality_MH	42	-0.29735087703581198	4.9971210223432101E-2	*	0.29007269207465902	9.3701692926075997E-2
1256	cpHaplo_A_22	TempSeasonality_MH	42	0.17729091294192301	0.24960558274007599	ns	0.43689969323229899	0.23731189323851601
1257	cpHaplo_A_22	MaxTempWarmMonth_MH	42	0.124539173107666	0.42055409544420003	ns	0.75206996395914105	0.31792805948752001
1258	cpHaplo_A_22	MinTempColdMonth_MH	42	0.25389114179740502	9.6309411219209107E-2	ns	0.36738952842663403	0.143814232515344
1259	cpHaplo_A_22	TemAnRange_MH	42	-0.143061235516389	0.35422812162506501	ns	0.65963954286216697	0.28932186760677298
1260	cpHaplo_A_22	MeanTempWettestQuarter_MH	42	2.67334771413806E-2	0.86323668917822505	ns	1	0.47905425813469099
1261	cpHaplo_A_22	MeanTempDriestQuarter_MH	42	-9.6270166463697293E-2	0.534174126666352	ns	0.99999999999993505	0.36266888235176398
1262	cpHaplo_A_22	MeanTempWarmestQuarter_MH	42	0.192218970892512	0.21129008559771201	ns	0.43689969323229899	0.219156643107149
1263	cpHaplo_A_22	MeanTempColdestQuarter_MH	42	0.20472286294394901	0.182514345771595	ns	0.42964197916221097	0.203335887220294
1264	cpHaplo_A_22	AnnPrec_MH	42	-0.122644099735538	0.42771396375154602	ns	0.75206996395914105	0.32103026846294302
1265	cpHaplo_A_22	PrecWettestMonth_MH	42	-6.21829592226531E-2	0.68842817100993903	ns	1	0.42308789909332301
1266	cpHaplo_A_22	PrecDriestMonth_MH	42	-0.19735616697681699	0.19910750662162899	ns	0.43689969323229899	0.21267144356992099
1267	cpHaplo_A_22	PrecSeasonality_MH	42	0.42064595935002802	4.4671228432176802E-3	*	7.0450977903411802E-2	1.6485300110888501E-2
1268	cpHaplo_A_22	PrecWettestQuarter_MH	42	-0.10046377843660501	0.51642791852269598	ns	0.75884744824726102	0.356277124777028
1269	cpHaplo_A_22	PrecDriestQuarter_MH	42	-0.13995115714367201	0.36489551632085399	ns	0.65963954286216697	0.29414940414764601
1270	cpHaplo_A_22	PrecWarmestQuarter_MH	42	-0.131152921073868	0.39610430468927299	ns	0.65963954286216697	0.307576738882261
1271	cpHaplo_A_22	PrecColdestQuarter_MH	42	-0.13605233061777899	0.37853811585206698	ns	0.65963954286216697	0.300142961421834
1272	cpHaplo_A_22	AnMeanTemp_LGM	42	0.123012906682244	0.42631522144160999	ns	0.75206996395914105	0.32042771447146601
1273	cpHaplo_A_22	MeanDiurnalRange_LGM	42	0.27638440789046997	6.9354124090545102E-2	ns	0.36738952842663403	0.116305582778922
1274	cpHaplo_A_22	Isothermality_LGM	42	0.14917795923194699	0.333809158148414	ns	0.65963954286216697	0.27971634392039801
1275	cpHaplo_A_22	TempSeasonality_LGM	42	0.31352118733568501	3.8231377472290599E-2	*	0.25820369249420999	7.7883109932172304E-2
1276	cpHaplo_A_22	MaxTempWarmMonth_LGM	42	0.22169690644696899	0.14809214753639699	ns	0.36738952842663403	0.18268838592279399
1277	cpHaplo_A_22	MinTempColdMonth_LGM	42	0.111217439508368	0.47230771295442597	ns	0.75884744824726102	0.33945495837282402
1278	cpHaplo_A_22	TemAnRange_LGM	42	0.30642511380862097	4.3069626073801499E-2	*	0.276846302114369	8.4639969663109604E-2
1279	cpHaplo_A_22	MeanTempWettestQuarter_LGM	42	0.178519501432571	0.24628639848862999	ns	0.43689969323229899	0.235859791335647
1280	cpHaplo_A_22	MeanTempDriestQuarter_LGM	42	0.16482447634133601	0.28498828190953301	ns	0.65963954286216697	0.25459633203631998
1281	cpHaplo_A_22	MeanTempWarmestQuarter_LGM	42	0.16902253018360699	0.27272591172223698	ns	0.50181638379073901	0.24808867691440001
1282	cpHaplo_A_22	MeanTempColdestQuarter_LGM	42	0.120243929320306	0.43687956379353499	ns	0.75206996395914105	0.32493739876074901
1283	cpHaplo_A_22	AnnPrec_LGM	42	-0.31827860619551401	3.5244207823651799E-2	*	0.25820369249420999	7.3530757760902996E-2
1284	cpHaplo_A_22	PrecWettestMonth_LGM	42	-0.29893439878601902	4.8706372586584001E-2	*	0.29007269207465902	9.2082873669662002E-2
1285	cpHaplo_A_22	PrecDriestMonth_LGM	42	-0.33592366053664702	2.57910982578533E-2	*	0.23263938142013199	5.8446784487018899E-2
1286	cpHaplo_A_22	PrecSeasonality_LGM	42	-2.1719329266813098E-2	0.88870849839492005	ns	1	0.48631550273870799
1287	cpHaplo_A_22	PrecWettestQuarter_LGM	42	-0.29119032912090098	5.5146603683844601E-2	ns	0.300797627982128	0.100109652843675
1288	cpHaplo_A_22	PrecDriestQuarter_LGM	42	-0.37549434190389702	1.20149612883385E-2	*	0.122953797009867	3.40367148525689E-2
1289	cpHaplo_A_22	PrecWarmestQuarter_LGM	42	-0.24085848505226501	0.11526426763831001	ns	0.36738952842663403	0.15980679622098001
1290	cpHaplo_A_22	PrecColdestQuarter_LGM	42	-0.25971251472475698	8.8662638092318502E-2	ns	0.36738952842663403	0.13664255785594501
1291	cpHaplo_A_22	AnMeanTemp_LIG	42	0.213719446313482	0.16362058770108501	ns	0.36738952842663403	0.191841641187288
1292	cpHaplo_A_22	TempSeasonality_LIG	42	0.152719034676014	0.32232993521057901	ns	0.65963954286216697	0.27409421436421799
1293	cpHaplo_A_22	MaxTempWarmMonth_LIG	42	0.21107967972901301	0.169010528364997	ns	0.42040322565730198	0.19521301753284601
1294	cpHaplo_A_22	MinTempColdMonth_LIG	42	0.30497232400165297	4.41191841062867E-2	*	0.276846302114369	8.6061369302660395E-2
1295	cpHaplo_A_22	TemAnRange_LIG	42	-7.4504204410695898E-2	0.63076768934191496	ns	1	0.40189311291387397
1296	cpHaplo_A_22	MeanTempWettestQuarter_LIG	42	0.122410625335445	0.42860077152140502	ns	0.75206996395914105	0.32141141929015699
1297	cpHaplo_A_22	MeanTempDriestQuarter_LIG	42	0.26491488745435898	8.2235766419464201E-2	ns	0.36738952842663403	0.13024928182311701
1298	cpHaplo_A_22	MeanTempWarmestQuarter_LIG	42	0.21961028126014201	0.152044783913478	ns	0.36738952842663403	0.18510764568955301
1299	cpHaplo_A_22	MeanTempColdestQuarter_LIG	42	0.249657733714995	0.102182467561919	ns	0.36738952842663403	0.149026768996952
1300	cpHaplo_A_22	AnnPrec_LIG	42	-0.190371725953078	0.21579506935876799	ns	0.43689969323229899	0.22146079513129799
1301	cpHaplo_A_22	PrecWettestMonth_LIG	42	-0.153425162533746	0.32007090905992602	ns	0.65963954286216697	0.27296816916021099
1302	cpHaplo_A_22	PrecDriestMonth_LIG	42	-0.186201490115638	0.22620922188859099	ns	0.43689969323229899	0.22660508774913701
1303	cpHaplo_A_22	PrecSeasonality_LIG	42	0.21607078646888001	0.15892566819194101	ns	0.36738952842663403	0.189171351946085
1304	cpHaplo_A_22	PrecWettestQuarter_LIG	42	-0.15067940092337601	0.32891121748124003	ns	0.65963954286216697	0.277337681309544
1305	cpHaplo_A_22	PrecDriestQuarter_LIG	42	-0.21948098615742501	0.15229222587951799	ns	0.36738952842663403	0.18525698940698901
1306	cpHaplo_A_22	PrecWarmestQuarter_LIG	42	-0.23062013046814001	0.13203982635714701	ns	0.36738952842663403	0.17216579752001601
1307	cpHaplo_A_22	PrecColdestQuarter_LIG	42	-0.20418449402337199	0.18369241679828199	ns	0.42964197916221097	0.20402510009725999
1308	cpHaplo_A_22	AnMeanTemp_P	42	2.66454837871264E-2	0.86368259210390497	ns	1	0.479183136546045
1309	cpHaplo_A_22	MeanDiurnalRange_P	42	0.126889462573719	0.41176931815217799	ns	0.75206996395914105	0.31406026642344298
1310	cpHaplo_A_22	Isothermality_P	42	0.17980670169310101	0.24284098511350799	ns	0.43689969323229899	0.234329945513679
1311	cpHaplo_A_22	TempSeasonality_P	42	1.8423619157102899E-2	0.90551282780089104	ns	1	0.49099609789568899
1312	cpHaplo_A_22	MaxTempWarmMonth_P	42	2.3856508426416199E-2	0.877836587306563	ns	1	0.48324115782684401
1313	cpHaplo_A_22	MinTempColdMonth_P	42	-3.2050511316024898E-2	0.83637566187303902	ns	1	0.47117124049715697
1314	cpHaplo_A_22	TemAnRange_P	42	5.8904628014522502E-2	0.704085904957371	ns	1	0.42858648967999902
1315	cpHaplo_A_22	MeanTempWettestQuarter_P	42	7.3365972622307402E-2	0.63601092112442903	ns	1	0.403884568139176
1316	cpHaplo_A_22	MeanTempDriestQuarter_P	42	1.18656484377042E-3	0.99390087878278099	ns	1	0.51427525340435898
1317	cpHaplo_A_22	MeanTempWarmestQuarter_P	42	1.40638356125473E-2	0.92780431372175898	ns	1	0.49707500729732101
1318	cpHaplo_A_22	MeanTempColdestQuarter_P	42	4.9048880059615997E-3	0.97479194665509805	ns	1	0.50942466212348703
1319	cpHaplo_A_22	AnnPrec_P	42	-0.15409051654712599	0.31795147901044302	ns	0.65963954286216697	0.27190571082890302
1320	cpHaplo_A_22	PrecWettestMonth_P	42	-4.2913729997756098E-2	0.78209489694781398	ns	1	0.45449009037449001
1321	cpHaplo_A_22	PrecDriestMonth_P	42	-0.28520666834173503	6.0577226124438402E-2	ns	0.300797627982128	0.106478317024567
1322	cpHaplo_A_22	PrecSeasonality_P	42	0.25983873373627803	8.8502226287441602E-2	ns	0.36738952842663403	0.13648718210823599
1323	cpHaplo_A_22	PrecWettestQuarter_P	42	-2.4415515242799599E-2	0.87499647618223197	ns	1	0.48243196314600401
1324	cpHaplo_A_22	PrecDriestQuarter_P	42	-0.218880928285131	0.15344447025233601	ns	0.36738952842663403	0.185949216310691
1325	cpHaplo_A_22	PrecWarmestQuarter_P	42	-0.20307518253255899	0.18613693049764199	ns	0.42964197916221097	0.205441917446475
1326	cpHaplo_A_22	PrecColdestQuarter_P	42	-0.15054975730208101	0.32933235556303397	ns	0.65963954286216697	0.277543374876705
1327	cpSSR_Au	Slope	42	-0.29712089260140601	5.0157097233997E-2	ns	0.29007269207465902	9.3937374467885096E-2
1328	cpSSR_Au	LAT	42	0.19899213107011199	0.195333916457575	ns	0.42964197916221097	0.21061667048209701
1329	cpSSR_Au	LONG	42	-0.16176495446453401	0.29414793565091502	ns	0.65963954286216697	0.25955933552452498
1330	cpSSR_Au	Elevation	42	-0.13296440053203501	0.38955494863582801	ns	0.65963954286216697	0.30484136163610698
1331	cpSSR_Au	AnMeanTemp_MH	42	6.7166054133471903E-2	0.66487462000041697	ns	1	0.41461424933829699
1332	cpSSR_Au	MeanDiurnalRange_MH	42	0.17171843183355001	0.265037515420595	ns	0.50181638379073901	0.24450247508880801
1333	cpSSR_Au	Isothermality_MH	42	0.15525110343614601	0.31427579208943401	ns	0.65963954286216697	0.27004919997049698
1334	cpSSR_Au	TempSeasonality_MH	42	-9.8024971915256803E-2	0.52671232430222803	ns	0.75884744824726102	0.36000621594793503
1335	cpSSR_Au	MaxTempWarmMonth_MH	42	7.0171795042461599E-2	0.65081830373064398	ns	1	0.40943768376059603
1336	cpSSR_Au	MinTempColdMonth_MH	42	3.69230861028765E-2	0.811919667061482	ns	1	0.46378365070517102
1337	cpSSR_Au	TemAnRange_MH	42	0.110008256875946	0.47716665915554801	ns	0.75884744824726102	0.34137615294408302
1338	cpSSR_Au	MeanTempWettestQuarter_MH	42	-6.0780959902771797E-2	0.69510901451156104	ns	1	0.42544692885148999
1339	cpSSR_Au	MeanTempDriestQuarter_MH	42	0.13630622728295799	0.37764059098452901	ns	0.65963954286216697	0.29975470208452598
1340	cpSSR_Au	MeanTempWarmestQuarter_MH	42	4.7565792983069503E-2	0.75914314157612295	ns	1	0.44711588919554601
1341	cpSSR_Au	MeanTempColdestQuarter_MH	42	6.9884339394699999E-2	0.65215752050640396	ns	1	0.40993482400160203
1342	cpSSR_Au	AnnPrec_MH	42	-4.1562063859520403E-2	0.78879896247589598	ns	1	0.45660707253521099
1343	cpSSR_Au	PrecWettestMonth_MH	42	-0.139428211481922	0.36670798844235097	ns	0.65963954286216697	0.294957157716917
1344	cpSSR_Au	PrecDriestMonth_MH	42	-0.100588899966333	0.51590300261505795	ns	0.75884744824726102	0.35608492072459602
1345	cpSSR_Au	PrecSeasonality_MH	42	-0.19121514757779401	0.21372996783996201	ns	0.43689969323229899	0.22041064610819899
1346	cpSSR_Au	PrecWettestQuarter_MH	42	-8.6053691524751799E-2	0.57861098428903601	ns	1	0.38133384575386797
1347	cpSSR_Au	PrecDriestQuarter_MH	42	-3.4971655438436999E-2	0.821694269079706	ns	1	0.46676095619445601
1348	cpSSR_Au	PrecWarmestQuarter_MH	42	-0.154138062803095	0.31780036444641802	ns	0.65963954286216697	0.271829734919249
1349	cpSSR_Au	PrecColdestQuarter_MH	42	7.2151113150622795E-2	0.64162659012135603	ns	1	0.406002824736375
1350	cpSSR_Au	AnMeanTemp_LGM	42	8.0490878472160701E-2	0.60348910830398605	ns	1	0.39131382742786402
1351	cpSSR_Au	MeanDiurnalRange_LGM	42	0.101540418857334	0.51191989136726701	ns	0.75884744824726102	0.35462045640378498
1352	cpSSR_Au	Isothermality_LGM	42	0.12983239964961499	0.40091873455708998	ns	0.65963954286216697	0.30956076730641602
1353	cpSSR_Au	TempSeasonality_LGM	42	-6.0287622759164501E-2	0.69746534656218695	ns	1	0.42627436257997298
1354	cpSSR_Au	MaxTempWarmMonth_LGM	42	6.5439268639989501E-2	0.67300196570819004	ns	1	0.41756613695556999
1355	cpSSR_Au	MinTempColdMonth_LGM	42	7.1223469732968003E-2	0.645927971608102	ns	1	0.40761517201935399
1356	cpSSR_Au	TemAnRange_LGM	42	4.2009889462340001E-2	0.78657611717297804	ns	1	0.45590697475358199
1357	cpSSR_Au	MeanTempWettestQuarter_LGM	42	5.9176704137994397E-2	0.70278171731860195	ns	1	0.42813249755087901
1358	cpSSR_Au	MeanTempDriestQuarter_LGM	42	6.5598994499198801E-2	0.67224863024643999	ns	1	0.41729377464588802
1359	cpSSR_Au	MeanTempWarmestQuarter_LGM	42	6.2136187641911499E-2	0.68865067420832304	ns	1	0.42316677756621601
1360	cpSSR_Au	MeanTempColdestQuarter_LGM	42	9.7523842883452699E-2	0.52883798621358102	ns	0.75884744824726102	0.360768374942738
1361	cpSSR_Au	AnnPrec_LGM	42	4.5579559188787498E-2	0.768918829455984	ns	1	0.450280968023763
1362	cpSSR_Au	PrecWettestMonth_LGM	42	8.4165187920465304E-2	0.58700460937888299	ns	1	0.38473736949506199
1363	cpSSR_Au	PrecDriestMonth_LGM	42	-3.0688453224202401E-2	0.84324037972500598	ns	1	0.473208464887722
1364	cpSSR_Au	PrecSeasonality_LGM	42	0.21540566250544901	0.16024363704358499	ns	0.36738952842663403	0.18992912847653201
1365	cpSSR_Au	PrecWettestQuarter_LGM	42	8.1590046698805499E-2	0.598536771738577	ns	1	0.389352924062563
1366	cpSSR_Au	PrecDriestQuarter_LGM	42	1.58792656859995E-2	0.91851443836498103	ns	1	0.49455938425042301
1367	cpSSR_Au	PrecWarmestQuarter_LGM	42	-0.102149954951664	0.509376490948245	ns	0.75884744824726102	0.35367974402169799
1368	cpSSR_Au	PrecColdestQuarter_LGM	42	7.2926185584603606E-2	0.63804152340701203	ns	1	0.40465226234762203
1369	cpSSR_Au	AnMeanTemp_LIG	42	0.111760258500452	0.47013503859330202	ns	0.75884744824726102	0.33859016464849401
1370	cpSSR_Au	TempSeasonality_LIG	42	-0.110279678790195	0.47607369532592198	ns	0.75884744824726102	0.34094553833791802
1371	cpSSR_Au	MaxTempWarmMonth_LIG	42	7.5103482348285996E-2	0.62801429406355103	ns	1	0.40084199592902298
1372	cpSSR_Au	MinTempColdMonth_LIG	42	7.8978615248728401E-2	0.61033150164008598	ns	1	0.39400247971998698
1373	cpSSR_Au	TemAnRange_LIG	42	4.8308055441072001E-2	0.75549934353488202	ns	1	0.44592679056041601
1374	cpSSR_Au	MeanTempWettestQuarter_LIG	42	-0.144716405971411	0.348629232483879	ns	0.65963954286216697	0.28673669760849302
1375	cpSSR_Au	MeanTempDriestQuarter_LIG	42	0.40251718735064701	6.7533670390948599E-3	*	8.3690548955258598E-2	2.2533303307655999E-2
1376	cpSSR_Au	MeanTempWarmestQuarter_LIG	42	8.5703436110049797E-2	0.58016361338753097	ns	1	0.38196625555001901
1377	cpSSR_Au	MeanTempColdestQuarter_LIG	42	0.11686524209613799	0.44996463588436397	ns	0.75206996395914105	0.330394154728123
1378	cpSSR_Au	AnnPrec_LIG	42	-6.3375526991943806E-2	0.68276367470201604	ns	1	0.42107251681408697
1379	cpSSR_Au	PrecWettestMonth_LIG	42	-1.39618657115127E-2	0.92832640462501903	ns	1	0.49721564229947701
1380	cpSSR_Au	PrecDriestMonth_LIG	42	-0.17465842820830299	0.25681860739387002	ns	0.50181638379073901	0.24055499061389801
1381	cpSSR_Au	PrecSeasonality_LIG	42	0.22494190588957799	0.14209632384370999	ns	0.36738952842663403	0.17889346016499
1382	cpSSR_Au	PrecWettestQuarter_LIG	42	-1.4978321711108199E-2	0.923123464444217	ns	1	0.49581060900544599
1383	cpSSR_Au	PrecDriestQuarter_LIG	42	-0.13040540894184099	0.39882547974989602	ns	0.65963954286216697	0.30870089060325601
1384	cpSSR_Au	PrecWarmestQuarter_LIG	42	-0.15800552004393101	0.305660580015574	ns	0.65963954286216697	0.26562738177608602
1385	cpSSR_Au	PrecColdestQuarter_LIG	42	4.83023959472072E-2	0.75552710652030197	ns	1	0.44593586992955597
1386	cpSSR_Au	AnMeanTemp_P	42	9.6667576228153307E-2	0.53247976215152404	ns	0.75884744824726102	0.36206739063531601
1387	cpSSR_Au	MeanDiurnalRange_P	42	7.2625973823548295E-2	0.63942917895904905	ns	1	0.40517574630335801
1388	cpSSR_Au	Isothermality_P	42	4.4743039231974202E-2	0.77304666482318096	ns	1	0.45160658389396502
1389	cpSSR_Au	TempSeasonality_P	42	7.87794667958676E-2	0.61123503707731797	ns	1	0.394355740939897
1390	cpSSR_Au	MaxTempWarmMonth_P	42	9.4876800008888498E-2	0.54013541703457002	ns	1	0.36523796847345902
1391	cpSSR_Au	MinTempColdMonth_P	42	6.2034361448097299E-2	0.68913517468404595	ns	1	0.42333846075928699
1392	cpSSR_Au	TemAnRange_P	42	9.8393215400206901E-2	0.52515301375597601	ns	0.75884744824726102	0.35944526473417698
1393	cpSSR_Au	MeanTempWettestQuarter_P	42	-3.28426230905349E-2	0.83238893253789803	ns	1	0.469980860303925
1394	cpSSR_Au	MeanTempDriestQuarter_P	42	0.320804863273911	3.37377152943917E-2	*	0.25820369249420999	7.1255094308460498E-2
1395	cpSSR_Au	MeanTempWarmestQuarter_P	42	0.102559374251355	0.50767170226473002	ns	0.75884744824726102	0.35304674920047402
1396	cpSSR_Au	MeanTempColdestQuarter_P	42	8.2682101117386095E-2	0.59363416533681801	ns	1	0.38739922723175901
1397	cpSSR_Au	AnnPrec_P	42	-3.0570981595056099E-2	0.84383297761030696	ns	1	0.47338359288965098
1398	cpSSR_Au	PrecWettestMonth_P	42	-8.1887054455813096E-2	0.59720165022332905	ns	1	0.388822111696499
1399	cpSSR_Au	PrecDriestMonth_P	42	-0.129308681394187	0.402837475209538	ns	0.65963954286216697	0.31034526312302801
1400	cpSSR_Au	PrecSeasonality_P	42	0.10478804882764001	0.49844256649055901	ns	0.75884744824726102	0.349585304543376
1401	cpSSR_Au	PrecWettestQuarter_P	42	-2.2033772383166499E-2	0.88710759926803295	ns	1	0.48586510123378102
1402	cpSSR_Au	PrecDriestQuarter_P	42	-0.14231181753816699	0.35678105217022699	ns	0.65963954286216697	0.29048876944466401
1403	cpSSR_Au	PrecWarmestQuarter_P	42	-0.12211184026017299	0.42973715147241098	ns	0.75206996395914105	0.321898852274771
1404	cpSSR_Au	PrecColdestQuarter_P	42	9.1474193510003798E-2	0.55482632557993905	ns	1	0.37148163772078502
1405	cpHaplo_Au	Slope	42	-0.13837039559570199	0.37039076269521298	ns	0.65963954286216697	0.29658748907871302
1406	cpHaplo_Au	LAT	42	4.7137450924342697E-2	0.76124824434327398	ns	1	0.44780053462757502
1407	cpHaplo_Au	LONG	42	6.0789514365999497E-2	0.695068180675945	ns	1	0.42543256887750402
1408	cpHaplo_Au	Elevation	42	-0.20904157973316001	0.17325892968055601	ns	0.42040322565730198	0.19781116726414699
1409	cpHaplo_Au	AnMeanTemp_MH	42	0.20910479877483601	0.17312600502512099	ns	0.42040322565730198	0.19773078483029899
1410	cpHaplo_Au	MeanDiurnalRange_MH	42	7.0229210128947797E-2	0.65055094458808704	ns	1	0.40933833513165901
1411	cpHaplo_Au	Isothermality_MH	42	1.5118952003613699E-2	0.92240386389135498	ns	1	0.49561566535107499
1412	cpHaplo_Au	TempSeasonality_MH	42	7.7463866485727506E-2	0.61721819554058699	ns	1	0.39668466216179998
1413	cpHaplo_Au	MaxTempWarmMonth_MH	42	0.19103040355065601	0.21418113034921399	ns	0.43689969323229899	0.22064094513115501
1414	cpHaplo_Au	MinTempColdMonth_MH	42	0.21363286744999299	0.16379536178961501	ns	0.42040322565730198	0.19193950196058299
1415	cpHaplo_Au	TemAnRange_MH	42	0.101440671695679	0.51233671171248996	ns	0.75884744824726102	0.35477420682059402
1416	cpHaplo_Au	MeanTempWettestQuarter_MH	42	0.154818587911212	0.31564244827934801	ns	0.65963954286216697	0.27074154131554401
1417	cpHaplo_Au	MeanTempDriestQuarter_MH	42	-0.106338014424738	0.49207511128006298	ns	0.75884744824726102	0.34716252202810499
1418	cpHaplo_Au	MeanTempWarmestQuarter_MH	42	0.20082549406543401	0.19116537238102699	ns	0.42964197916221097	0.20830111939468399
1419	cpHaplo_Au	MeanTempColdestQuarter_MH	42	0.217828303388271	0.155481155296814	ns	0.36738952842663403	0.18715999887957599
1420	cpHaplo_Au	AnnPrec_MH	42	-0.193149908993175	0.209044764268627	ns	0.43689969323229899	0.217989731910706
1421	cpHaplo_Au	PrecWettestMonth_MH	42	-0.19310171255938699	0.20916059826801101	ns	0.43689969323229899	0.21805023764346099
1422	cpHaplo_Au	PrecDriestMonth_MH	42	-0.188476638797653	0.22048556038716499	ns	0.43689969323229899	0.22380857436565399
1423	cpHaplo_Au	PrecSeasonality_MH	42	9.5593981302070002E-2	0.53706307163741696	ns	1	0.36391649809445198
1424	cpHaplo_Au	PrecWettestQuarter_MH	42	-0.193913121754104	0.207216447126189	ns	0.43689969323229899	0.21703026193927
1425	cpHaplo_Au	PrecDriestQuarter_MH	42	-0.18153896666671299	0.23825604854750301	ns	0.43689969323229899	0.23225764723404899
1426	cpHaplo_Au	PrecWarmestQuarter_MH	42	-0.203140843611952	0.185991595747618	ns	0.42964197916221097	0.205358180489496
1427	cpHaplo_Au	PrecColdestQuarter_MH	42	-0.165296285816358	0.28359250310429901	ns	0.65963954286216697	0.25382922115059797
1428	cpHaplo_Au	AnMeanTemp_LGM	42	0.209367277182961	0.172574902381638	ns	0.42040322565730198	0.19739690082265299
1429	cpHaplo_Au	MeanDiurnalRange_LGM	42	0.12803131598497799	0.407539528660811	ns	0.65963954286216697	0.312252959158001
1430	cpHaplo_Au	Isothermality_LGM	42	6.6944689366239193E-2	0.66591440807512503	ns	1	0.41499357300342299
1431	cpHaplo_Au	TempSeasonality_LGM	42	0.116492446520363	0.45142139912448198	ns	0.75206996395914105	0.33099304345811398
1432	cpHaplo_Au	MaxTempWarmMonth_LGM	42	0.202074546025828	0.18836176414553599	ns	0.42964197916221097	0.206716030516892
1433	cpHaplo_Au	MinTempColdMonth_LGM	42	0.216660385462667	0.15776398068737599	ns	0.36738952842663403	0.18849804432073
1434	cpHaplo_Au	TemAnRange_LGM	42	0.13385780717506199	0.38634838015371198	ns	0.65963954286216697	0.30348656038154698
1435	cpHaplo_Au	MeanTempWettestQuarter_LGM	42	0.25888063056542299	8.9725535051368197E-2	ns	0.36738952842663403	0.13766682594257401
1436	cpHaplo_Au	MeanTempDriestQuarter_LGM	42	0.21219218854274599	0.16672354308123399	ns	0.42040322565730198	0.193789118194407
1437	cpHaplo_Au	MeanTempWarmestQuarter_LGM	42	0.20751333080859599	0.176494634710544	ns	0.42040322565730198	0.199750123914927
1438	cpHaplo_Au	MeanTempColdestQuarter_LGM	42	0.224787515486603	0.14237745748605901	ns	0.36738952842663403	0.17907487874953301
1439	cpHaplo_Au	AnnPrec_LGM	42	-0.18393401571794599	0.23201442306470901	ns	0.43689969323229899	0.22936744896605299
1440	cpHaplo_Au	PrecWettestMonth_LGM	42	-0.15957664605696101	0.300814717395749	ns	0.65963954286216697	0.26309581780443397
1441	cpHaplo_Au	PrecDriestMonth_LGM	42	-0.20342833948765601	0.185356201963252	ns	0.42964197916221097	0.20499135240724001
1442	cpHaplo_Au	PrecSeasonality_LGM	42	-7.84807604120661E-2	0.61259133599484095	ns	1	0.39488524961708799
1443	cpHaplo_Au	PrecWettestQuarter_LGM	42	-0.15988333399329399	0.29987457944331197	ns	0.65963954286216697	0.262600900607799
1444	cpHaplo_Au	PrecDriestQuarter_LGM	42	-0.18052562086985799	0.24093095595358999	ns	0.43689969323229899	0.23347177295639099
1445	cpHaplo_Au	PrecWarmestQuarter_LGM	42	-0.208488980575564	0.174423958090968	ns	0.42040322565730198	0.19851320978392301
1446	cpHaplo_Au	PrecColdestQuarter_LGM	42	-0.175877417351639	0.25346142208195799	ns	0.43689969323229899	0.23897265571683299
1447	cpHaplo_Au	AnMeanTemp_LIG	42	0.21085222667715101	0.16948088274249801	ns	0.42040322565730198	0.19550364911330101
1448	cpHaplo_Au	TempSeasonality_LIG	42	6.3893695208316795E-2	0.68030779698837596	ns	1	0.42019435273584299
1449	cpHaplo_Au	MaxTempWarmMonth_LIG	42	0.190512978127577	0.21544825425919101	ns	0.43689969323229899	0.22128514452349199
1450	cpHaplo_Au	MinTempColdMonth_LIG	42	0.21926342222508699	0.152709261201118	ns	0.36738952842663403	0.18550813825999901
1451	cpHaplo_Au	TemAnRange_LIG	42	7.4715950004821896E-2	0.62979425264143196	ns	1	0.40152192221274402
1452	cpHaplo_Au	MeanTempWettestQuarter_LIG	42	6.8727995448030502E-2	0.65755566189545001	ns	1	0.41193024897276598
1453	cpHaplo_Au	MeanTempDriestQuarter_LIG	42	0.354304982277652	1.8292199718146999E-2	*	0.15627747903582201	4.5971760711080001E-2
1454	cpHaplo_Au	MeanTempWarmestQuarter_LIG	42	0.20086008053741	0.191087343805945	ns	0.42964197916221097	0.20825730902791501
1455	cpHaplo_Au	MeanTempColdestQuarter_LIG	42	0.222540994874763	0.14651489317998301	ns	0.36738952842663403	0.181704987248238
1456	cpHaplo_Au	AnnPrec_LIG	42	-0.19738758426403899	0.19903455800204101	ns	0.42964197916221097	0.21263208752524801
1457	cpHaplo_Au	PrecWettestMonth_LIG	42	-0.14515896408085699	0.34714143962473498	ns	0.65963954286216697	0.28604365912714402
1458	cpHaplo_Au	PrecDriestMonth_LIG	42	-0.20135656789702899	0.18996973548040999	ns	0.42964197916221097	0.207627901748238
1459	cpHaplo_Au	PrecSeasonality_LIG	42	0.15450132471928299	0.31664731967075399	ns	0.65963954286216697	0.27124903646933901
1460	cpHaplo_Au	PrecWettestQuarter_LIG	42	-0.17622833577873101	0.25250045200179699	ns	0.43689969323229899	0.238561343922055
1461	cpHaplo_Au	PrecDriestQuarter_LIG	42	-0.185058570205961	0.22912272064984901	ns	0.43689969323229899	0.22800058515749599
1462	cpHaplo_Au	PrecWarmestQuarter_LIG	42	-0.20745718832430901	0.176614323981377	ns	0.42040322565730198	0.199821198585374
1463	cpHaplo_Au	PrecColdestQuarter_LIG	42	-0.16896100749666099	0.27290306562872102	ns	0.50181638379073901	0.24817013137795399
1464	cpHaplo_Au	AnMeanTemp_P	42	0.18301163737794501	0.234404807907128	ns	0.43689969323229899	0.23048391567392701
1465	cpHaplo_Au	MeanDiurnalRange_P	42	0.16378228969174699	0.288087281242631	ns	0.65963954286216697	0.25628919722140497
1466	cpHaplo_Au	Isothermality_P	42	0.17122419114073101	0.26643614451553799	ns	0.50181638379073901	0.24516238047473399
1467	cpHaplo_Au	TempSeasonality_P	42	7.9754363459834096E-2	0.60681739848815297	ns	1	0.39262462046441199
1468	cpHaplo_Au	MaxTempWarmMonth_P	42	0.17882628756447499	0.24546225155615001	ns	0.43689969323229899	0.23549595680708801
1469	cpHaplo_Au	MinTempColdMonth_P	42	0.17878837112201701	0.24556400878868501	ns	0.43689969323229899	0.23554095061807001
1470	cpHaplo_Au	TemAnRange_P	42	0.141358879372287	0.36004337205119202	ns	0.65963954286216697	0.29196926106496601
1471	cpHaplo_Au	MeanTempWettestQuarter_P	42	0.171155084800344	0.26663209467851301	ns	0.50181638379073901	0.24525456404172999
1472	cpHaplo_Au	MeanTempDriestQuarter_P	42	0.237204863317033	0.121054507775941	ns	0.36738952842663403	0.16424568253039701
1473	cpHaplo_Au	MeanTempWarmestQuarter_P	42	0.181479258784287	0.23841309568208999	ns	0.43689969323229899	0.232329330383831
1474	cpHaplo_Au	MeanTempColdestQuarter_P	42	0.17914029853719499	0.24462062850831101	ns	0.43689969323229899	0.23512304552354801
1475	cpHaplo_Au	AnnPrec_P	42	-0.175521576380124	0.254438375330098	ns	0.50181638379073901	0.23938906351855699
1476	cpHaplo_Au	PrecWettestMonth_P	42	-0.16078195378792301	0.29713078580472002	ns	0.65963954286216697	0.261149394353965
1477	cpHaplo_Au	PrecDriestMonth_P	42	-0.156423752103765	0.31058937347462401	ns	0.65963954286216697	0.26816932632331902
1478	cpHaplo_Au	PrecSeasonality_P	42	9.9594768344949593E-3	0.94884014912563897	ns	1	0.50267982359975305
1479	cpHaplo_Au	PrecWettestQuarter_P	42	-0.13221501701277499	0.39225658878059699	ns	0.65963954286216697	0.305974851627001
1480	cpHaplo_Au	PrecDriestQuarter_P	42	-0.18235255729574401	0.236123107339969	ns	0.43689969323229899	0.23127908178269299
1481	cpHaplo_Au	PrecWarmestQuarter_P	42	-0.15176532102142201	0.325396903478474	ns	0.65963954286216697	0.275612535355241
1482	cpHaplo_Au	PrecColdestQuarter_P	42	-0.146446655876075	0.34283466637169502	ns	0.65963954286216697	0.28402289313378698
1483	Q1_PYR	Slope	42	0.128258207452495	0.40670203358326601	ns	0.65963954286216697	0.31191470112182601
1484	Q1_PYR	LAT	42	0.36742461792583703	1.41452653897576E-2	*	0.122953797009867	3.8196784114518503E-2
1485	Q1_PYR	LONG	42	-0.92701321169194995	1.6972705840901499E-19	***	1.1229460647994599E-11	7.1699993680582804E-17
1486	Q1_PYR	Elevation	42	0.23163689123092901	0.130296645429825	ns	0.36738952842663403	0.17095049213874799
1487	Q1_PYR	AnMeanTemp_MH	42	-0.49842889074646002	5.7464988680950896E-4	**	1.8133777801419199E-2	3.5438945189400399E-3
1488	Q1_PYR	MeanDiurnalRange_MH	42	0.41697041513692701	4.8663765678147201E-3	*	7.0450977903411802E-2	1.75908020693397E-2
1489	Q1_PYR	Isothermality_MH	42	0.63987053172858999	2.91745652687745E-6	***	2.12011765303443E-4	5.1499571389609899E-5
1490	Q1_PYR	TempSeasonality_MH	42	-0.77925912840411804	4.6391105241868198E-10	***	3.2844745320125501E-7	2.44969922876225E-8
1491	Q1_PYR	MaxTempWarmMonth_MH	42	-0.44384348431523901	2.5454480634174298E-3	*	3.6346580531832498E-2	1.0532906050090499E-2
1492	Q1_PYR	MinTempColdMonth_MH	42	-0.61472121810518798	9.0234256401612697E-6	***	5.1366548392784805E-4	1.3015642080898201E-4
1493	Q1_PYR	TemAnRange_MH	42	-2.3488051244250598E-2	0.87970941601999597	ns	1	0.48377337477190402
1494	Q1_PYR	MeanTempWettestQuarter_MH	42	-0.453004445356467	2.01628012670975E-3	*	3.2201457960216E-2	8.8907401393727992E-3
1495	Q1_PYR	MeanTempDriestQuarter_MH	42	0.36041953461952098	1.6247045675838401E-2	*	0.15627747903582201	4.2220504938385202E-2
1496	Q1_PYR	MeanTempWarmestQuarter_MH	42	-0.56204396985719995	7.1820932337331904E-5	***	2.9428207396086201E-3	7.2542120278826401E-4
1497	Q1_PYR	MeanTempColdestQuarter_MH	42	-0.51282172222549705	3.7187612050785499E-4	**	9.1421788315247405E-3	2.5287622567266902E-3
1498	Q1_PYR	AnnPrec_MH	42	0.46073029512609098	1.6482046852731901E-3	*	2.19193476893846E-2	7.7416928619912203E-3
1499	Q1_PYR	PrecWettestMonth_MH	42	0.31709943735131002	3.5966088223042099E-2	*	0.25820369249420999	7.4601688799412105E-2
1500	Q1_PYR	PrecDriestMonth_MH	42	0.41933388249222597	4.60623528915673E-3	*	7.0450977903411802E-2	1.6875702382801901E-2
1501	Q1_PYR	PrecSeasonality_MH	42	-0.74961992527687304	4.7632978055476398E-9	***	6.9767258842069404E-7	1.7497577568921001E-7
1502	Q1_PYR	PrecWettestQuarter_MH	42	0.39019932447878303	8.8322475362078105E-3	*	8.3690548955258598E-2	2.7214151963179799E-2
1503	Q1_PYR	PrecDriestQuarter_MH	42	0.43329865183508498	3.30287952490055E-3	*	7.0450977903411802E-2	1.29804377311601E-2
1504	Q1_PYR	PrecWarmestQuarter_MH	42	0.28063595760712801	6.5006557805837695E-2	ns	0.300797627982128	0.111380998687668
1505	Q1_PYR	PrecColdestQuarter_MH	42	0.61388681733692996	9.3522630683128606E-6	***	5.1366548392784805E-4	1.33665383286034E-4
1506	Q1_PYR	AnMeanTemp_LGM	42	-0.37726948124249998	1.1585049331093099E-2	*	0.122953797009867	3.3147163019535603E-2
1507	Q1_PYR	MeanDiurnalRange_LGM	42	-0.46675030730179701	1.4040441560946801E-3	*	2.19193476893846E-2	6.9589563756366699E-3
1508	Q1_PYR	Isothermality_LGM	42	-2.22395501975233E-2	0.88606017898546896	ns	1	0.48556998936117601
1509	Q1_PYR	TempSeasonality_LGM	42	-0.86726201539504499	2.65823662582705E-14	***	2.3668213874081601E-10	5.61476617399414E-12
1510	Q1_PYR	MaxTempWarmMonth_LGM	42	-0.53466195183194298	1.84963116125607E-4	**	4.7317634930783099E-3	1.4851093723948501E-3
1511	Q1_PYR	MinTempColdMonth_LGM	42	-0.31743138905625401	3.5761651494113297E-2	*	0.25820369249420999	7.4299663605292304E-2
1512	Q1_PYR	TemAnRange_LGM	42	-0.67691530667470501	4.5349199077705298E-7	***	4.43708843467194E-5	1.05154606164332E-5
1513	Q1_PYR	MeanTempWettestQuarter_LGM	42	-0.39071067009344401	8.7360973895014207E-3	*	8.3690548955258598E-2	2.7013518117073702E-2
1514	Q1_PYR	MeanTempDriestQuarter_LGM	42	-0.459905998740678	1.68441021903794E-3	*	2.19193476893846E-2	7.8508419457074402E-3
1515	Q1_PYR	MeanTempWarmestQuarter_LGM	42	-0.47938551487523401	9.9328159267009805E-4	**	2.19193476893846E-2	5.4271451908567501E-3
1516	Q1_PYR	MeanTempColdestQuarter_LGM	42	-0.316004537237766	3.6647214196999497E-2	*	0.25820369249420999	7.5600832654868097E-2
1517	Q1_PYR	AnnPrec_LGM	42	0.80524913548605204	4.3948518561929399E-11	***	1.1869382415878301E-8	2.9418285061864601E-9
1518	Q1_PYR	PrecWettestMonth_LGM	42	0.83899726167967503	1.14712258179561E-12	***	2.5209483241404001E-9	1.21148452457405E-10
1519	Q1_PYR	PrecDriestMonth_LGM	42	0.74381434394682	7.2405766047502898E-9	***	5.2822461117073404E-6	2.3528694638899599E-7
1520	Q1_PYR	PrecSeasonality_LGM	42	0.51072358274419105	3.9670973051870198E-4	**	9.1421788315247405E-3	2.6487058055155899E-3
1521	Q1_PYR	PrecWettestQuarter_LGM	42	0.82299037850544698	7.11467043631319E-12	***	1.1869382415878301E-8	6.0110842679400298E-10
1522	Q1_PYR	PrecDriestQuarter_LGM	42	0.84437143584549901	5.9428908153418699E-13	***	2.3668213874081601E-10	8.33157805772343E-11
1523	Q1_PYR	PrecWarmestQuarter_LGM	42	0.55903605448608396	8.0010993019687896E-5	***	4.4028738159882898E-3	7.8604830926977702E-4
1524	Q1_PYR	PrecColdestQuarter_LGM	42	0.75693881330538504	2.7637920629357199E-9	***	4.8725042638643203E-7	1.14950406590369E-7
1525	Q1_PYR	AnMeanTemp_LIG	42	-0.50011781305434799	5.4657926593007305E-4	**	1.5984275683372101E-2	3.4076875408293201E-3
1526	Q1_PYR	TempSeasonality_LIG	42	-0.75516305333814604	3.1594813485070899E-9	***	6.7752090275143796E-7	1.2711433501661599E-7
1527	Q1_PYR	MaxTempWarmMonth_LIG	42	-0.57088597806614005	5.1967313447155302E-5	***	2.9428207396086201E-3	5.6327405687763802E-4
1528	Q1_PYR	MinTempColdMonth_LIG	42	-0.63919876045933899	3.0107600020362598E-6	***	2.12011765303443E-4	5.2736897936612399E-5
1529	Q1_PYR	TemAnRange_LIG	42	-0.26889655757298198	7.7567546135539595E-2	ns	0.36738952842663403	0.12537877879534801
1530	Q1_PYR	MeanTempWettestQuarter_LIG	42	-0.59828840871849698	1.7928100521201001E-5	***	2.0776613338314202E-3	2.2607758459322201E-4
1531	Q1_PYR	MeanTempDriestQuarter_LIG	42	-3.12456528547649E-2	0.84043069840117601	ns	1	0.472376543539542
1532	Q1_PYR	MeanTempWarmestQuarter_LIG	42	-0.56030521669524602	7.6456844253630494E-5	***	2.9428207396086201E-3	7.6015071300880501E-4
1533	Q1_PYR	MeanTempColdestQuarter_LIG	42	-0.51813848908447602	3.1509293265305201E-4	**	9.1421788315247405E-3	2.2371223135509298E-3
1534	Q1_PYR	AnnPrec_LIG	42	0.53708890334246995	1.7064329413106499E-4	**	4.7317634930783099E-3	1.4042543211251199E-3
1535	Q1_PYR	PrecWettestMonth_LIG	42	0.62197152441803005	6.5825824790089201E-6	***	5.1366548392784805E-4	1.01935851664094E-4
1536	Q1_PYR	PrecDriestMonth_LIG	42	0.34433657531613199	2.2090586111396301E-2	*	0.156687327454579	5.2328978245827197E-2
1537	Q1_PYR	PrecSeasonality_LIG	42	-0.204502170694107	0.18299661488343699	ns	0.42964197916221097	0.20361853999079499
1538	Q1_PYR	PrecWettestQuarter_LIG	42	0.58732469469822501	2.77645127287757E-5	***	2.9428207396086201E-3	3.3039216201509198E-4
1539	Q1_PYR	PrecDriestQuarter_LIG	42	0.46704537354398001	1.3929496905879901E-3	*	2.19193476893846E-2	6.9213314260555001E-3
1540	Q1_PYR	PrecWarmestQuarter_LIG	42	0.44244323171836902	2.6362841602246001E-3	*	3.6346580531832498E-2	1.0797122930483599E-2
1541	Q1_PYR	PrecColdestQuarter_LIG	42	0.68614179819595	2.7353050670000102E-7	***	4.43708843467194E-5	7.00097111176058E-6
1542	Q1_PYR	AnMeanTemp_P	42	-0.23189714220779101	0.12985323828037501	ns	0.36738952842663403	0.17063894119171399
1543	Q1_PYR	MeanDiurnalRange_P	42	-0.41532038298325102	5.0554976353040498E-3	*	7.7263929594144104E-2	1.80988065161947E-2
1544	Q1_PYR	Isothermality_P	42	-0.52708543100388805	2.3694320646421301E-4	**	8.3867492498996901E-3	1.7996892328749599E-3
1545	Q1_PYR	TempSeasonality_P	42	3.5467618639380603E-2	0.81920742655382195	ns	1	0.46600661395600401
1546	Q1_PYR	MaxTempWarmMonth_P	42	-0.22222008017839101	0.14711308505814999	ns	0.36738952842663403	0.18207918267863499
1547	Q1_PYR	MinTempColdMonth_P	42	-0.130896484139608	0.397036594309575	ns	0.65963954286216697	0.30796268962187601
1548	Q1_PYR	TemAnRange_P	42	-0.241592544084761	0.114126693595396	ns	0.36738952842663403	0.158911816733974
1549	Q1_PYR	MeanTempWettestQuarter_P	42	-0.45777837636570201	1.7811393424134901E-3	*	2.7507331873233499E-2	8.1343751322501805E-3
1550	Q1_PYR	MeanTempDriestQuarter_P	42	3.2303212994493201E-2	0.83510335946775305	ns	1	0.470791930583703
1551	Q1_PYR	MeanTempWarmestQuarter_P	42	-0.18743676269575699	0.22308906140233101	ns	0.43689969323229899	0.22508978006474101
1552	Q1_PYR	MeanTempColdestQuarter_P	42	-0.212885129363757	0.16531044267110101	ns	0.42040322565730198	0.19290027228666701
1553	Q1_PYR	AnnPrec_P	42	0.395356721858237	7.9029961620114796E-3	*	8.3690548955258598E-2	2.5213527321753599E-2
1554	Q1_PYR	PrecWettestMonth_P	42	0.23743280671160799	0.120686971820209	ns	0.36738952842663403	0.16396957413820901
1555	Q1_PYR	PrecDriestMonth_P	42	0.39490197789201298	7.9813910281550694E-3	*	8.3690548955258598E-2	2.5387765103834E-2
1556	Q1_PYR	PrecSeasonality_P	42	6.8170292145986596E-3	0.96496997198436196	ns	1	0.50689357259708401
1557	Q1_PYR	PrecWettestQuarter_P	42	0.27770580807189299	6.7978923805958297E-2	ns	0.36738952842663403	0.114719517162825
1558	Q1_PYR	PrecDriestQuarter_P	42	0.24440660947744999	0.109844517270986	ns	0.36738952842663403	0.15547249667968499
1559	Q1_PYR	PrecWarmestQuarter_P	42	0.21158616891169699	0.16796654197227301	ns	0.42040322565730198	0.19456524759271601
1560	Q1_PYR	PrecColdestQuarter_P	42	0.56720619570994102	5.9524876804492999E-5	***	2.9428207396086201E-3	6.2771736986338197E-4
1561	Q2_PYR	Slope	42	-0.128258207452495	0.40670203358326601	ns	0.65963954286216697	0.31191470112182601
1562	Q2_PYR	LAT	42	-0.36742461792583703	1.41452653897576E-2	*	0.122953797009867	3.8196784114518503E-2
1563	Q2_PYR	LONG	42	0.92701321169194995	1.6972705840901499E-19	***	1.1229460647994599E-11	7.1699993680582804E-17
1564	Q2_PYR	Elevation	42	-0.23163689123092901	0.130296645429825	ns	0.36738952842663403	0.17095049213874799
1565	Q2_PYR	AnMeanTemp_MH	42	0.49842889074646002	5.7464988680950701E-4	**	1.5984275683372101E-2	3.54389451894003E-3
1566	Q2_PYR	MeanDiurnalRange_MH	42	-0.41697041513692701	4.8663765678147201E-3	*	7.0450977903411802E-2	1.75908020693397E-2
1567	Q2_PYR	Isothermality_MH	42	-0.63987053172858999	2.91745652687745E-6	***	2.12011765303443E-4	5.1499571389609899E-5
1568	Q2_PYR	TempSeasonality_MH	42	0.77925912840411804	4.6391105241868198E-10	***	3.2844745320125501E-7	2.44969922876225E-8
1569	Q2_PYR	MaxTempWarmMonth_MH	42	0.44384348431523901	2.5454480634174298E-3	*	3.6346580531832498E-2	1.0532906050090499E-2
1570	Q2_PYR	MinTempColdMonth_MH	42	0.61472121810518798	9.0234256401612697E-6	***	5.1366548392784805E-4	1.3015642080898201E-4
1571	Q2_PYR	TemAnRange_MH	42	2.3488051244250598E-2	0.87970941601999597	ns	1	0.48377337477190402
1572	Q2_PYR	MeanTempWettestQuarter_MH	42	0.453004445356467	2.01628012670975E-3	*	3.2201457960216E-2	8.8907401393727992E-3
1573	Q2_PYR	MeanTempDriestQuarter_MH	42	-0.36041953461952098	1.6247045675838401E-2	*	0.15627747903582201	4.2220504938385202E-2
1574	Q2_PYR	MeanTempWarmestQuarter_MH	42	0.56204396985719995	7.1820932337331904E-5	***	2.9428207396086201E-3	7.2542120278826401E-4
1575	Q2_PYR	MeanTempColdestQuarter_MH	42	0.51282172222549705	3.7187612050785499E-4	**	9.1421788315247405E-3	2.5287622567266902E-3
1576	Q2_PYR	AnnPrec_MH	42	-0.46073029512609098	1.6482046852731901E-3	*	2.19193476893846E-2	7.7416928619912203E-3
1577	Q2_PYR	PrecWettestMonth_MH	42	-0.31709943735131002	3.5966088223042099E-2	*	0.25820369249420999	7.4601688799412105E-2
1578	Q2_PYR	PrecDriestMonth_MH	42	-0.41933388249222597	4.60623528915673E-3	*	7.0450977903411802E-2	1.6875702382801901E-2
1579	Q2_PYR	PrecSeasonality_MH	42	0.74961992527687304	4.7632978055476398E-9	***	6.9767258842069404E-7	1.7497577568921001E-7
1580	Q2_PYR	PrecWettestQuarter_MH	42	-0.39019932447878303	8.8322475362078105E-3	*	8.3690548955258598E-2	2.7214151963179799E-2
1581	Q2_PYR	PrecDriestQuarter_MH	42	-0.43329865183508498	3.30287952490054E-3	*	7.0450977903411802E-2	1.29804377311601E-2
1582	Q2_PYR	PrecWarmestQuarter_MH	42	-0.28063595760712801	6.5006557805837695E-2	ns	0.300797627982128	0.111380998687668
1583	Q2_PYR	PrecColdestQuarter_MH	42	-0.61388681733692996	9.3522630683128606E-6	***	5.1366548392784805E-4	1.33665383286034E-4
1584	Q2_PYR	AnMeanTemp_LGM	42	0.37726948124249998	1.1585049331093099E-2	*	0.122953797009867	3.3147163019535603E-2
1585	Q2_PYR	MeanDiurnalRange_LGM	42	0.46675030730179701	1.4040441560946801E-3	*	2.19193476893846E-2	6.9589563756366699E-3
1586	Q2_PYR	Isothermality_LGM	42	2.22395501975233E-2	0.88606017898546896	ns	1	0.48556998936117601
1587	Q2_PYR	TempSeasonality_LGM	42	0.86726201539504499	2.65823662582705E-14	***	2.3668213874081601E-10	5.61476617399414E-12
1588	Q2_PYR	MaxTempWarmMonth_LGM	42	0.53466195183194298	1.84963116125607E-4	**	4.7317634930783099E-3	1.4851093723948501E-3
1589	Q2_PYR	MinTempColdMonth_LGM	42	0.31743138905625401	3.57616514941132E-2	*	0.25820369249420999	7.4299663605292193E-2
1590	Q2_PYR	TemAnRange_LGM	42	0.67691530667470501	4.5349199077705298E-7	***	4.43708843467194E-5	1.05154606164332E-5
1591	Q2_PYR	MeanTempWettestQuarter_LGM	42	0.39071067009344401	8.7360973895014207E-3	*	8.3690548955258598E-2	2.7013518117073702E-2
1592	Q2_PYR	MeanTempDriestQuarter_LGM	42	0.459905998740678	1.68441021903794E-3	*	2.19193476893846E-2	7.8508419457074402E-3
1593	Q2_PYR	MeanTempWarmestQuarter_LGM	42	0.47938551487523401	9.9328159267009805E-4	**	2.19193476893846E-2	5.4271451908567501E-3
1594	Q2_PYR	MeanTempColdestQuarter_LGM	42	0.316004537237766	3.6647214196999497E-2	*	0.25820369249420999	7.5600832654868097E-2
1595	Q2_PYR	AnnPrec_LGM	42	-0.80524913548605204	4.3948518561929399E-11	***	1.1869382415878301E-8	2.9418285061864601E-9
1596	Q2_PYR	PrecWettestMonth_LGM	42	-0.83899726167967503	1.14712258179561E-12	***	2.5209483241404001E-9	1.21148452457405E-10
1597	Q2_PYR	PrecDriestMonth_LGM	42	-0.74381434394682	7.2405766047502898E-9	***	5.2822461117073404E-6	2.3528694638899599E-7
1598	Q2_PYR	PrecSeasonality_LGM	42	-0.51072358274419105	3.9670973051870198E-4	**	9.1421788315247405E-3	2.6487058055155899E-3
1599	Q2_PYR	PrecWettestQuarter_LGM	42	-0.82299037850544698	7.11467043631319E-12	***	1.1869382415878301E-8	6.0110842679400298E-10
1600	Q2_PYR	PrecDriestQuarter_LGM	42	-0.84437143584549901	5.9428908153418699E-13	***	2.3668213874081601E-10	8.33157805772343E-11
1601	Q2_PYR	PrecWarmestQuarter_LGM	42	-0.55903605448608396	8.0010993019687896E-5	***	4.4028738159882898E-3	7.8604830926977702E-4
1602	Q2_PYR	PrecColdestQuarter_LGM	42	-0.75693881330538504	2.7637920629357199E-9	***	4.8725042638643203E-7	1.14950406590369E-7
1603	Q2_PYR	AnMeanTemp_LIG	42	0.50011781305434799	5.4657926593007099E-4	**	1.5984275683372101E-2	3.4076875408293101E-3
1604	Q2_PYR	TempSeasonality_LIG	42	0.75516305333814604	3.1594813485070899E-9	***	6.7752090275143796E-7	1.2711433501661599E-7
1605	Q2_PYR	MaxTempWarmMonth_LIG	42	0.57088597806614005	5.1967313447155302E-5	***	2.9428207396086201E-3	5.6327405687763802E-4
1606	Q2_PYR	MinTempColdMonth_LIG	42	0.63919876045933899	3.0107600020362598E-6	***	2.12011765303443E-4	5.2736897936612399E-5
1607	Q2_PYR	TemAnRange_LIG	42	0.26889655757298198	7.7567546135539595E-2	ns	0.36738952842663403	0.12537877879534801
1608	Q2_PYR	MeanTempWettestQuarter_LIG	42	0.59828840871849698	1.7928100521201001E-5	***	2.0776613338314202E-3	2.2607758459322201E-4
1609	Q2_PYR	MeanTempDriestQuarter_LIG	42	3.12456528547649E-2	0.84043069840117601	ns	1	0.472376543539542
1610	Q2_PYR	MeanTempWarmestQuarter_LIG	42	0.56030521669524602	7.6456844253630494E-5	***	2.9428207396086201E-3	7.6015071300880501E-4
1611	Q2_PYR	MeanTempColdestQuarter_LIG	42	0.51813848908447602	3.1509293265305201E-4	**	9.1421788315247405E-3	2.2371223135509298E-3
1612	Q2_PYR	AnnPrec_LIG	42	-0.53708890334246995	1.7064329413106499E-4	**	4.7317634930783099E-3	1.4042543211251199E-3
1613	Q2_PYR	PrecWettestMonth_LIG	42	-0.62197152441803005	6.5825824790089201E-6	***	5.1366548392784805E-4	1.01935851664094E-4
1614	Q2_PYR	PrecDriestMonth_LIG	42	-0.34433657531613199	2.2090586111396301E-2	*	0.156687327454579	5.2328978245827197E-2
1615	Q2_PYR	PrecSeasonality_LIG	42	0.204502170694107	0.18299661488343699	ns	0.42964197916221097	0.20361853999079499
1616	Q2_PYR	PrecWettestQuarter_LIG	42	-0.58732469469822501	2.77645127287757E-5	***	2.9428207396086201E-3	3.3039216201509198E-4
1617	Q2_PYR	PrecDriestQuarter_LIG	42	-0.46704537354398001	1.3929496905879901E-3	*	2.19193476893846E-2	6.9213314260555001E-3
1618	Q2_PYR	PrecWarmestQuarter_LIG	42	-0.44244323171836902	2.6362841602246001E-3	*	3.6346580531832498E-2	1.0797122930483599E-2
1619	Q2_PYR	PrecColdestQuarter_LIG	42	-0.68614179819595	2.7353050670000102E-7	***	4.43708843467194E-5	7.00097111176058E-6
1620	Q2_PYR	AnMeanTemp_P	42	0.23189714220779101	0.12985323828037501	ns	0.36738952842663403	0.17063894119171399
1621	Q2_PYR	MeanDiurnalRange_P	42	0.41532038298325102	5.0554976353040498E-3	*	7.7263929594144104E-2	1.80988065161947E-2
1622	Q2_PYR	Isothermality_P	42	0.52708543100388805	2.3694320646421301E-4	**	8.3867492498996901E-3	1.7996892328749599E-3
1623	Q2_PYR	TempSeasonality_P	42	-3.5467618639380499E-2	0.81920742655382295	ns	1	0.46600661395600401
1624	Q2_PYR	MaxTempWarmMonth_P	42	0.22222008017839101	0.14711308505814999	ns	0.36738952842663403	0.18207918267863499
1625	Q2_PYR	MinTempColdMonth_P	42	0.130896484139608	0.397036594309575	ns	0.65963954286216697	0.30796268962187601
1626	Q2_PYR	TemAnRange_P	42	0.241592544084761	0.114126693595395	ns	0.36738952842663403	0.158911816733973
1627	Q2_PYR	MeanTempWettestQuarter_P	42	0.45777837636570201	1.7811393424134901E-3	*	2.7507331873233499E-2	8.1343751322501805E-3
1628	Q2_PYR	MeanTempDriestQuarter_P	42	-3.2303212994493201E-2	0.83510335946775305	ns	1	0.470791930583703
1629	Q2_PYR	MeanTempWarmestQuarter_P	42	0.18743676269575699	0.22308906140233101	ns	0.43689969323229899	0.22508978006474101
1630	Q2_PYR	MeanTempColdestQuarter_P	42	0.212885129363757	0.16531044267110101	ns	0.42040322565730198	0.19290027228666701
1631	Q2_PYR	AnnPrec_P	42	-0.395356721858237	7.9029961620114796E-3	*	8.3690548955258598E-2	2.5213527321753599E-2
1632	Q2_PYR	PrecWettestMonth_P	42	-0.23743280671160799	0.120686971820209	ns	0.36738952842663403	0.16396957413820901
1633	Q2_PYR	PrecDriestMonth_P	42	-0.39490197789201298	7.9813910281550694E-3	*	8.3690548955258598E-2	2.5387765103834E-2
1634	Q2_PYR	PrecSeasonality_P	42	-6.8170292145986596E-3	0.96496997198436196	ns	1	0.50689357259708401
1635	Q2_PYR	PrecWettestQuarter_P	42	-0.27770580807189299	6.7978923805958297E-2	ns	0.36738952842663403	0.114719517162825
1636	Q2_PYR	PrecDriestQuarter_P	42	-0.24440660947744999	0.109844517270986	ns	0.36738952842663403	0.15547249667968499
1637	Q2_PYR	PrecWarmestQuarter_P	42	-0.21158616891169699	0.16796654197227301	ns	0.42040322565730198	0.19456524759271601
1638	Q2_PYR	PrecColdestQuarter_P	42	-0.56720619570994102	5.9524876804492999E-5	***	2.9428207396086201E-3	6.2771736986338197E-4
