# Supplementary material for: Signature of mid‐Pleistocene lineages in the European silver fir (Abies alba Mill.) at its geographic distribution margin
Source: Ecol Evol. 2021 Jul 21;11(16):10984–99. doi: 10.1002/ece3.7886 (PMC8366861; doi:10.1002/ece3.7886)
Supplement: Supplementary file 1 — Appendix S1‐S5 [file ECE3-11-10984-s001.zip › MANIFEST.TXT]

Appendix_S1_Diversity_PhylogeoPyr_Aalba_final.docx (application/vnd.openxmlformats-officedocument.wordprocessingml.document) 317994 bytes.
Appendix_S1_Diversity_TableS1.3_PhylogeoPyr_Aalba_final.tab (text/tab-separated-values) 25072 bytes.
Appendix_S2_Clustering_analysis_PhylogeoPyr_Aalba_final.docx (application/vnd.openxmlformats-officedocument.wordprocessingml.document) 190034 bytes.
Appendix_S3_Demography_PhylogeoPyr_Aalba_final.doc (application/msword) 870400 bytes.
Appendix_S4_Correlations_PhylogeoPyr_Aalba_final.doc (application/msword) 90624 bytes.
Appendix_S4_Correlations_TableS4.2_PhylogeoPyr_Aalba_final.tab (text/tab-separated-values) 48252 bytes.
Appendix_S4_Correlations_TableS4.4_PhylogeoPyr_Aalba_final.tab (text/tab-separated-values) 14439 bytes.
Appendix_S4_Correlations_Table_S4.3_PhylogeoPyr_Aalba_final.tab (text/tab-separated-values) 219911 bytes.
Appendix_S5_Fossil_PhylogeoPyr_Aalba_final.docx (application/vnd.openxmlformats-officedocument.wordprocessingml.document) 1747835 bytes.
